# Supplementary material for: How (much) do flowers vary? Unbalanced disparity among flower functional modules and a mosaic pattern of morphospace occupation in the order Ericales
Source: Proc Biol Sci. 2017 Apr 5;284(1852):20170066. doi: 10.1098/rspb.2017.0066 (PMC5394665; doi:10.1098/rspb.2017.0066)
Supplement: Table S2 [file rspb20170066supp3.xls]

## Sheet: LEGEND
Table S1. The floral morphospace of Ericales. Chartier et al. 2017. Proc. R. Soc. B.
Data set (worksheet "DATA") used to build the floral morphospace of Ericales.
Characters and character states (worksheet "LEGEND"). Character state definitions are detailed in Methods S1.
Composition of the functional modules (worksheet "Modules").
Raw data, as entered in the database Proteus (worksheet "Raw data").
References used to score the data (worksheet "References").
POLYMORPHISME:
2-8	--> all values from 2 to 8 were observed (for numeric characters)
36	--> character state 3 and 6 were observed (for categorical characters)
Character	state 0	state 1	state 2	state 3	state 4	state 5	state 6	state 7
1. Functional sex	bisexual flowers only	unisexual flowers only	uni- and bisexual flowers
2. Structural sex	bisexual flowers only	unisexual flowers only	uni- and bisexual flowers
3. Nectaries and oil	absence	presence
4. Flower length	small (less than 1cm)	medium (1 to 3cm)	big (more than 3cm)
5. Flower diameter	small (less than 1cm)	medium (1 to 3cm)	big (more than 3cm)
6. Perianth differentiation	no/weak differentiation	continuous differentiation	marked differentiation
7. No sepals	numerical
8. No petals	numerical
9. Sepal phyllotaxis	whorled	spiral
10. Petal phyllotaxis	whorled	spiral
11. No sepal whorls	numerical
12. No petal whorls	numerical
13. Sepal aestivation	apert	imbricate	valvate
14. Petal aestivation	apert	imbricate	valvate
15. Perianth symmetry	polysymmetric	monosymmetric	disymmetric	asymmetric
16. Sepal union	free or basally united	more than 10% union
17. Petal union	free or basally united	more than 10% union
18. Distal filament union	absent	present
19. No stamens	numerical
20. Androecium organisation	whorled	whorled with stamens in pairs	ring primordium	fascicles
21. No androecium whorls	one	two	more than 2
22. Androecium symmetry	polysymmetric	monosymmetric
23. Filament union	free or basally united	more than 10% union
24. Anther union	not united	united
25. Anther orientation	introrse	latrorse	extrorse	apical
26. Anther attachment	basifixed	dorsifixed	ventrifixed
27. Anther dehiscence	longitudinal slit	apically poricidal	basally poricidal	common stomium of confluent thecae	transverse (horizontal) slit
28. Filament insertion to corolla	no fusion or basally fused	inserted in the lower half
29. Filament fusion to corolla	no fusion or basally attached	more than 10% fusion
30. Staminodes	fused to form a corolla-like structure	stamen like	hood-like structure	scale-like	petaloid	triangular, wooly or hairy, applied to the style at anthesis	no staminode	petal-like
31. Ovary position	inferior	superior
32. No carpels	numerical
33. Gynoecium symmetry	polysymmetric	monosymmetric	disymmetric
34. Style union	free or basally united	more than 10% union
35. Placentation	axile	free-central	parietal
36. No ovules per carpel	one	two	three to ten	more than ten
37. Ovule integuments	one (unitegmic)	two (bitegmic)

## Sheet: DATA
Family	Subfamily	Species	Author	1. Functional sex	2. Structural sex	3. Nectaries and oil	4. Flower length	5. Flower diameter	6. Perianth differentiation	7. No sepals	8. No petals	9. Sepal phyllotaxis	10. Petal phyllotaxis	11. No sepal whorls	12. No petal whorls	13. Sepal aestivation	14. Petal aestivation	15. Perianth symmetry	16. Sepal union	17. Petal union	18. Distal filament union	19. No stamens	20. Androecium organisation	21. No androecium whorls	22. Androecium symmetry	23. Filament union	24. Anther union	25. Anther orientation	26. Anther attachment	27. Anther dehiscence	28. Filament insertion to corolla	29. Filament fusion to corolla	30. Staminodes	31. Ovary position	32. No carpels	33. Gynoecium symmetry	34. Style union	35. Placentation	36. No ovules per carpel	37. Ovule integuments
Polemoniaceae		Acanthogilia gloriosa	(Bandegee) A.Day & R.C.Moran	0	0	1	1	0	2	5	5	0	0	1	1	0	1	0	1	1	0	5	0	0	0	0	0	1	2	0	1	1	6	1	3	0	1	0	2	0
Ericaceae	Ericoideae	Acrostemon hirsutus	Klotzsch	0	0				2	4	4	0	0	1	1		2	0	0		0	4	0	0	0	0	0		0				6	1	2		1	0	0
Ericaceae	Styphelioideae	Acrotriche divaricata	R.Br.	0	0	1	0		2	5	5	0	0	1	1	1	2	0		1		5	0	0	0	0	0	2	1	0	2	1	6	1	4-5	0	1		0
Actinidiaceae		Actinidia arguta	(Siebold & Zuccarini) Planchon ex Miquel	1	0	0	0	1	2	4-6	4-6	0	0	1	1	1	1	0	0	0	0	40-60	2	0	0	0	0	0	0	0	0	0	6	1	15-30	0	0	0	3	0
Actinidiaceae		Actinidia callosa	LindL.	1	0	0	0	1	2	5	5	0	0	1	1	1	1	0	0	0	0	60-70	2	0	0	0	0	0	2	0	0	0	6	1	15-30	0	0	0	3	0
Actinidiaceae		Actinidia chinensis	Planch.	1	0	0	1	2	2	5	5	0	0	1	1	1	1	0	0	0	0	150-170	2	0	0	0	0	02	2	0	0	0	6	1	20-38	0	0	0	3	0
Actinidiaceae		Actinidia kolomikta	(Rupr. & Maxim.) Maxim.	1	0	0	0	1	2	5	5	0	0	1	1	1	1	0	0	0	0	12-20	2	0	0	0	0	0	2	0	0	0	6	1	15-30	0	0	0	3	0
Actinidiaceae		Actinidia melanandra	Franch.	1	0				2	5	5	0	0	1	1	1	1	0	0	0	0	39-45	2	0	0	0	0		2	0	0	0	6	1	15-30	0	0	0	3	0
FOSSILS	Ab	Actinocalyx bohrii	Friis	0	0	0	0	0	2	5	5	0	0	1	1	1		0	0	1	0	5	0	0	0	0	0	0	0	0	0	0	6	1	3	0	0	0
Pentaphylacaceae		Adinandra formosana	Hayata	0	0	0			2	5	5	0	0	1	1	1	1	0	0	0	0	15-25	0	0	0	0	0		0		1	0	6	1	3	0	1	0	3	1
Primulaceae	Myrsinoideae	Aegiceras corniculatus		0	0	1	1	0	2	5	5	0	0	1	1	1	1	0	0	1	0	5	0	0	0	0	0	1	0	0	1	1	6	1		0	1	1
Ericaceae	Vaccinioideae	Agapetes buxifolia	Nutt. ex Hook.f.	0	0	1	1	1	2	5	5	0	0	1	1			0	1	1	0	10	0		0	0	0	0		2	0	0	6	0	5	0	1	0	3
Ericaceae	Vaccinioideae	Agapetes serpens	(Wight) Sleumer	0	0	1	1		2	5	5	0	0	1	1				1	1	0	10				0	0			2			6	0			1		3
Ericaceae	Vaccinioideae	Agarista albiflora	(B.Fedtsch. & Basil.) Judd	0	0	1	0	0	2	5	5	0	0	1	1	1	1	0	0		0	10	0	1	0	0	0	0		2	1		6	1	5	0	1	0		0
Ericaceae	Vaccinioideae	Agarista sleumeri	Judd	0	0	1	1	0	2	5	5	0	0	1	1	1	1	0	1	1	0	10	0	1	0	0	0	0		2	1		6	1	5	0	1	0		0
Polemoniaceae		Aliciella latifolia	(S. Watson) J. M. Porter	0	0	1	0	1	2	5	5	0	0	1	1	0	1	0	1	1	0	5	0	0	0	0		1	1	0	1	1	6	1	3	0	1		3
Lecythidaceae	Lecythidoideae	Allantoma lineata	(Mart. Ex O.Berg) Miers	0	0	0	1	0	2	5	5	0	0	1	1	1	2	0	1	0	0	30	0	1	0	1	0	1	0	0	0	0	6	0	4	0	1	0	3	1
Polemoniaceae		Allophyllum divaricatum	(Nutt.) A.D.Grant & V.E.Grant	0	0		1		2	5	5	0	0	1	1	0		0	1	1	0	5	0	0	0	0			1	0			6	1	3	0	1		0
Ericaceae	Monotropoideae	Allotropa virgata	Torr. & A.Gray	0	0	1	0	0		5	0	0		1	0			0	0		0	10	0		0	0	0	0	1	2	0	0	6	1	5	0	1	0	3	0
Styracaceae		Alniphyllum fortunei	(Hemsl.) Makino	0	0	1	1	1	2	5	5	0	0	1	1	2	1	0	0	1	0	10	0	1	0	1	0	0	1	0	0	1	6	0	5	0	1	0	2	0
Primulaceae	Myrsinoideae	Amblyanthopsis membranacea	Mez	0	0		1		2	5	5	0	0	1	1	1		0	1	1	0	5		0	0	0	0	0	0	0				1	5	0	1	1		1
Primulaceae	Myrsinoideae	Amblyanthus glandulosus	(Roxb.) A. DC.	0	0		0		2	5	5	0	0	1	1	1		0	1	1	0	5	0	0	0	0	1	0	0	0	0	0	6	1		0	1	1		1
Primulaceae	Myrsinoideae	Anagallis arvensis	L.	0	0	0	0	0	2	5	5	0	0	1	1		1	0	0	0	0	5	0	0	0	0	0	0	0	0	0	0	6	1		0	1	1
Primulaceae	Myrsinoideae	Anagallis minima	(L.) E. H. L. Krause	0	0	1	0	0	2	4-5	4-5	0	0	1	1		1	0	1	1	0	4-5	0	0	0	1	0	0	0	0	1	1	6	1		0	1	1
Ericaceae	Styphelioideae	Andersonia brevifolia	Sond.	0	0	1	0	0	2	5	5	0	0	1	1		2	0	0	1	0	5	0	0	0	0	0	0	1	0	0	0	6	1	5	0	1	0	23
Ericaceae	Vaccinioideae	Andromeda polifolia	L.	0	0	1	0	0	2	5	5	0	0	1	1	2		0	1	1	0	10	0		0	0	0	0	1	2	0	0	6	1	5	0	1	0	2	0
Primulaceae	Primuloideae	Androsace maxima	L.	0	0	1	0	0	2	5	5	0	0	1	1		1	0	1	1	0	5	0	0	0	0	0	0		0	1	1	6	1	5	0	1	1		1
Pentaphylacaceae		Anneslea fragrans	Wallich	0	0	0	1	1	2	5	5	0	0	1	1	1	1	0	0	1	0	30-55	0	1	0	1	0		0	0	0	0	6	0	3	0	1	0	12	1
Ericaceae	Ericoideae	Anomalanthus marlothii	N.E.Br.	0	0				2	4	4	0	0	1	1			0			0	4	0	0	0	0	0		0		0	0	6	1	1	0		0	0
Primulaceae	Myrsinoideae	Antistrophe glabra	A.G. Pandurangan and V.J. Nair	0	0			0	2	5	5	0	0	1	1	2	1	0	1	1	0	5	0	0	0	0	0	0	0	0	1	1	6	1		0	1	1
Theaceae		Apterosperma oblata	Hung T.Chang	0	0		0	1	2	5	5	0	0	1	1	1	1	0	0	0	0	22-24	0	1	0	0	0	0	0	0	0	0	6	1	5	0	1	0	2	1
Ericaceae	Arbutoideae	Arbutus menziesii	Pursh	0	0	1	0	0	2	5	5	0	0	1	1	1	1	0	1	1	0	10	0		0	0	0	0		2	0	0	6	1	5	0	1	0	12	0
Pentaphylacaceae		Archboldiodendron calosericeum	Kobuski	0	0	0			2	5	10	0	0	1	2	1		0	0	0	0	50		0	0	1	0		0		1	0	6	1	5	0	0		3
Ericaceae	Arbutoideae	Arctostaphylos uvaursi	(L.) Spreng.	0	0		0	0	2	5	5	0	0	1	1			0	0	1	0	10	0		0	0	0	0		2	0	0	6	1	5	0	1	0	0	0
Primulaceae	Myrsinoideae	Ardisia acutata	Lundell	0	0		0		2	5	5			1	1			0	0	1	0	5		0	0	1	0				0	0	6	1		0	1
Primulaceae	Myrsinoideae	Ardisia calycosa	HemsL.	0	0		1	1	2	5	5	0	0	1	1	1	1	0	0	1		5	0	0	0	1	1		0	0	0	0	6	1		0	1	1
Primulaceae	Myrsinoideae	Ardisiandra primuloides	R. Knuth	0	0				2	5	5	0	0	1	1			0	0	1	0	5	0	0	0	0	0				1		6	1	5	0	1	1
Primulaceae	Myrsinoideae	Ardisiandra wettsteinii	J.Wagner	0	0		0	0	2	5	5	0	0	1	1	2	1	0	0	1	0	5	0	0	0	1	0	0			1	1	6	1		0	1	1		1
Sapotaceae	Sapotoideae	Argania spinosa	(L.) Skeels	0	0	0	0	0	2	5	5	0	0	1	1	1	1	0	0	1	0	5	0	1	0	0	0	2	1	0	1	1	3	1	1-4	0	1	0	0	0
Lecythidaceae	Scytopetaloideae	Asteranthos brasiliensis	Desf.	0	0	0		2	2			0	0	1	1			0	1	1	0	200-300	2	2	0	0	0	1	0	0	0	0	6	0	4-6	0	1	0	2	1
Sapotaceae	Chrysophylloideae	Aubregrinia taiensis	(Aubrév. & Pellegr.) Heine	1	0		0	0	2	5	5	0	0	1	1	1	1	0	0	1	0	5	0	1	0	0	0	2	0	0	2	1	13	1	7-8	0	1	0	0	0
Sapotaceae	Sapotoideae	Aulandra cauliflora	H. J. Lam	0	0	0	0	0	2	6	6	0	0	2	1			0		1	0	18-19	0	0	0	1	0	2	1	0	1	1	6	1	6-7		1	0	0	0
Sapotaceae	Sapotoideae	Autranella congolensis	(De Wild.) A.Chev.	0	0		1	1	2	8	8	0	0	2	1	2		0	0	1	0	8	0	1	0	0	0	2	0	0	2	1	3	1	8	0	1	0	0	0
Primulaceae	Myrsinoideae	Badula fragilis	Bosser & Coode	0	0				2	5	5	0	0	1	1	1			0	1	0	5	0	0	0	0	0		0				6	1			1
Sapotaceae	Sapotoideae	Baillonella toxisperma	Pierre	0	0		2	1	2	8	8	0	0	2	1	2		0	0	1	0	8	0	1	0	0	0	2		0	1	1	7	1	8	0	1	0	0	0
Pentaphylacaceae		Balthasaria mannii	(Oliv.) Verdc.	0	0	0		2	2	5	5	0	0	1	1	1	1	0	0	0	0	25-30	0	0	0	0	0		0	0	0	0	6	1	4	0	1	0	3	1
Lecythidaceae	Planchonioideae	Barringtonia asiatica	(L.) Kurz	0	0	1			2	4	4	0	0	1	1		1	0	1	0	0	71	2	2	0	0	0	1	0		1	0	1	0	4	0	1	0	2
Lecythidaceae	Planchonioideae	Barringtonia racemosa	(L.) Spreng.	1	1	1			2	4	4	0	0	1	1	1	1	0	1	0	0		2	2	0	1	0	1	0		1	0	1	0	2-4	0	1	0	1	1
Sapotaceae	Chrysophylloideae	Beccariella sebertii	(Pancher) Pierre	0	0		0	0	2	5	5	0	0	1	1	1	1	0	0	1	0	5	0	1	0	0	0	1	0	0	1	1	3	1	5	0	1	0	0	0
Ericaceae	Ericoideae	Bejaria racemosa	Vent.	0	0	1	1	2	2	7	7	0	0	1	1	1		0	1	0	0	14	0	1	0	0	0			2	0	0	6	0	7	0	1	0	0123	0
Diapensiaceae		Berneuxia thibetica	Decne.	0	0		0	0	2	5	5	0	0	1	1	1	1	0	0	0	0	5	0	1	0	1	0	0	0	0	0	0	3	1	3	0	1	0	3
Lecythidaceae	Lecythidoideae	Bertholletia excelsa	BonpL.	0	0	0			2	6	6	0	0	1	1		1	1	1	0	0		2	2	1	0			0		0	0	0	0	4	1	1	0	2	1
Primulaceae	Theophrastoideae	Bonellia albiflora	(Lundell) Ståhl & Källersjö	0	0				2	5	5	0	0	1	1			0	0	1	0	5	0	0	0	0	0	2		0	1	1	4	1	5	0	1	1		1
Polemoniaceae		Bonplandia geminiflora	Cav.	0	0		1		2	5	5	0	0	1	1	2	1	1	1	1	0	5	0	0	1	0	0				1	1	6	1	3	0	1		0
Lecythidaceae	Scytopetaloideae	Brazzeia longipedicellata	Verdc.	0	0	0			2			0	0	1	1			0	1	1	0		2		0	1	0	1	0	1	1	1	6	1		0	1	0	3
Sapotaceae	Chrysophylloideae	Breviea sericea	Aubrév. & Pellegr.	0	0		1	1	2	5	5	0	0	1	1	1	1	0	0	1	0	5	0	0	0	0	0	2	0	0	2	1	3	1	8-9	0	1	0	0	0
Styracaceae		Bruinsmia styracoides	Boerl. & Koord.	0	0	1	1	1	2	5	5	0	0	1	1	0	1	0	1	0	0	10	0		0	0	0	0	0	0	0	0	6	0	5	0	1	0	3
Polemoniaceae		Bryantiella palmeri	(S.Watson) J.M.Porter	0	0				2	5	5	0	0	1	1			0	1	1	0	5	0	0	0	0					1	0			3		1
Primulaceae	Primuloideae	Bryocarpum himalaicum	Hook.f. & Thomson	0	0				2	7	7		0	1	1			0	0	1	0	7	0	0	0	0	0	0	0	0	1	1	6	1		0	1	1
Sapotaceae	Sapotoideae	Burckella banikiensis	(P.Royen) T.D.Penn.	0	0		0	0	2	4	8	0	0	1	1	1	1	0			0		0	0	0	0	0	2		0	2		6	1		0	1	0	0	0
Ericaceae	Ericoideae	Calluna vulgaris	(L.) Hull	0	0		0	0	0	4	4	0	0	1	1			0	0	1	0	8	0		0	0	0	0		0	0	0	6	1	4-5	0	1	0	3	0
Theaceae		Camellia japonica	L.	0	0	1		2	1									0			0	116	0	12	0	01	0	0	1	0	0	0	6	1	3	0	1	0	12	1
Theaceae		Camellia sinensis	(L.) Kuntze	0	0		1	1	1									0			0	100	2	2	0	0	0	1	1	0	0	0	6	1	3	0	1	0	2	1
Polemoniaceae		Cantua buxifolia	Juss. ex Lam.	0	0	1		1	2	5	5	0	0	1	1		1	1	1	1	0	5	0	0	1	0	0	2			1	1	6	1	3	0	1	0
Polemoniaceae		Cantua coerulea	(Brand) J.M.Porter & L.A.Johnson	0	0	1	1	0	2	5	5	0	0	1	1	0	1	1	1	1	0	5	0	0	1	0	0	1	2	0	2	1	6	1	3	0	1	0	3	0
Polemoniaceae		Cantua flexuosa	(Ruiz & Pav.) Pers.	0	0	1	1	0	2	5	5	0	0	1	1			1	1	1	0	5	0	0		0	0			0	1	1	6	1	3	0	1	0	3	0
Sapotaceae	Sapotoideae	Capurodendron nodosum	Aubrév.	0	0		1	0	2	5	5	0	0	1	1	1		0	0	1	0	5	0	1	0	0	0	2	0	0	2	1	5	1	5	0	1	0	0	0
Lecythidaceae	Planchonioideae	Careya arborea	Roxb.	0	0	1			2	4	4	0	0	1		1	1	0	0	0	0		2	2	0	1		1	0		0	0	1	0	4	0	1	0		1
Lecythidaceae	Lecythidoideae	Cariniana micrantha	Ducke	0	0	0		0	2	6	6	0	0	1	1	2	1	0	1	0	0	36-60	2	2	1	1		1	0		0	0	6	0	3	0	1	0	2	1
Ericaceae	Cassiopoideae	Cassiope mertensiana	(Bong.) G.Don	0	0		0	0	2	5	5	0	0	1	1	1		0	0	1	0	10	0		0	0	0	0		2	0	0	6	1	5	0	1	0		0
Ericaceae	Ericoideae	Ceratiola ericoides	Michx.	1	1		0	0	0	2	2					1	1	0	0	0	0	2	0	0	0	0	0	1		0	0	0	6	1	2	0	1	0	0	0
Ericaceae	Vaccinioideae	Chamaedaphne calyculata	(L.) Moench	0	0	1	1	0	2	5	5	0	0	1	1	1	1	0	0	1	0	10	0		0	0	0			2	1	1	6	1	5	0	1	0	3	0
Styracaceae		Changiostyrax dolichocarpus	(C.J. Qi) C.T. Chen	0	0				2		4		0		1	0		0	1	0	0	8			0	0	0	0		0	1	0	6	0	4	0	1	0	2
Ericaceae	Pyroloideae	Chimaphila umbellata	(L.) W.P.C.Barton	0	0	1		1	2	5	5	0	0	1	1	1	1	0	0	0	0	10	0		1	0	0			2	0	0	6	1	5	0	1	0	3	0
Sapotaceae	Chrysophylloideae	Chromolucuma rubriflora	Ducke	1	1		0	0	2	5	5	0	0	1	1	1		0		1	0	5	0	1	0	0	0		0	0	1	1	13	1	2-3	0	1		0	0
Sapotaceae	Chrysophylloideae	Chrysophyllum flexuosum	Mart.	0	0		0	0	2	5	5	0	0	1	1	1	1	0	0	1	0	5	0	0	0	0	0	2		0		1	6	1	5	0	1	0	0	0
Lecythidaceae	Planchonioideae	Chydenanthus excelsus	(Blume) Miers	0	0	1			2	4	4			1	1		1	0	1	0	0		0	2	0	1	0						1	0	2	2	1	0	01	1
Primulaceae	Theophrastoideae	Clavija eggersiana	Mez	2	0		0	0	2	5	5	0	0	1	1	1	1	0	0	1	0	5	0	1	0	1	0	2	0	0			3	1		0	1	1	123	1
Actinidiaceae		Clematoclethra scandens	(Franch.) Maxim.	0	0	0	1	1	2	5	5	0	0	1	1	1	1	0	0	0	0	10	0		0	0	0	0	2	0	0	0	6	1	5	0	1	0	2	0
Clethraceae		Clethra alnifolia	L.	0	0	1	0	0	2	5	5	0	0	1	1	1	1	0	0	0	0	10	0	1	0	0	0	0	2	2	0	0	6	1	3	0	1	0	3	0
Clethraceae		Clethra arborea	Aiton	0	0	1			2	5	5	0	0	1	1	1	1	0	0	0	0	10	0	1	0	0	0	0	2	2	0	0	6	1	3	0	1	0	3	0
Clethraceae		Clethra barbinervis	Siebold & Zucc.	0	0					5	5	0	0	1	1	1	1	0		0	0	10	0	1	0	0	0	0	2	2	0	0	6	1	3	0	1	0
Clethraceae		Clethra cubensis	A.Rich	0	0	1	0	0	2	5	5	0	0	1	1	1	1	0	0	0	0	10	0	1	0	0	0	0	0	2	0	0	6	1	3	0	1	0	3
Clethraceae		Clethra delavayi	Franch.	0	0				2	5	5	0	0	1	1	1		0	0	0	0	10	0	1	0	0	0	0		2	0	0	6	1	3	0	1	0
Clethraceae		Clethra fimbriata	Kunth	0	0				2	5	5	0	0	1	1	1	1	0	0	0	0	10	0	1	0	0	0	0	2	2	0	0	6	1	3	0	1	0	3
Clethraceae		Clethra mexicana	Candolle, Augustin Pyramus de	0	0		0	0	2	5	5	0	0	1	1			0	0	0	0	10	0	1	0	0	0	0	2	2	0	0	6	1	3	0	1	0	3
Clethraceae		Clethra revoluta	Ruiz & Pav.	0	0				2	5	5	0	0	1	1	1	1	0	0	0	0	10	0	1	0	0	0	0	2	2	0	0	6	1	3	0	1	0	3
Pentaphylacaceae		Cleyera japonica	Thunb.	0	0	1		1	2	5	5	0	0	1	1	1	1	0	1	0	0	25-30			0	0	0		0	0	0	0	6	1	2	0	1	0	2	1
Pentaphylacaceae		Cleyera pachyphylla	Chun ex Hung T. Chang	0	0	1		1	2	5	5	0	0	1	1	1	1	0	0	0	0	25-27	3	0	0	0	0		0	0	0	0	6	1	2-3	0	1	0	2	1
Cyrillaceae		Cliftonia monophylla	(Lam.) Britton	0	0			0	2	5-8	5-8	0	0	1	1	1	1	0			0	10	0	1	0			0		0			6	1	2-4	0		0	0
Polemoniaceae		Cobaea scandens	Cav.	0	0	1	2	2	2	5	5	0	0	1	1	2	1	0	0	1	0	5	0	0	1	0	0	0	2	0	1	1	6	1	3	1	1	0	3	0
Primulaceae	Myrsinoideae	Conandrium rhynchocarpum	(Scheff.) Mez	0	0		0		2	5	5	0	0	1	1			0	0	0	0	5		0	0	0	1	0	0	1	0	0	6	1		0	1
Symplocaceae		Cordyloblaste henschelii	Moritzi	0	0	1	2	0	2	5	5	0	0	1	1	1	1	0	0	1	0				0	1	0	0	0	0	2	1	6	0	3-4	0	1	0	12	0
Symplocaceae		Cordyloblaste pendula	(Wight) Alston	0	0	1	1	1	2	5	5	0	0	1	1	1	1	0	0	1	0	30-80			0	1	0	0	0	0		1	6	0	2	0	1	0	12	0
Ericaceae	Ericoideae	Corema conradii	(Torr.) Torr. ex Loudon	1	2	0	0	0		4-5	0					1		0	0		0	3-4	0	0	0	0	0			0	0	0	6	1	3-5	0	1	0	0	0
Primulaceae	Myrsinoideae	Coris monspeliensis	L.	0	0	1			2	5	5	0	0	1	1	2	1	1	1	1	0	5	0	0	1	0	0		0	0	1	1	6	1	5	1	1	1		1
Lecythidaceae	Lecythidoideae	Corythophora amapaensis	Pires ex S. A. Mori & Prance	0	0	0			2	6	6	0	0	1	1	1	1	1	0	0	0	194-230	2	2	1	1		1	0		0	0	1	0	2	0	1	0		1
Ericaceae	Styphelioideae	Cosmelia rubra	R.Br.	0	0	1	1		2	5	5	0	0	1	1	1	1	0	0	1	0	5	0	0	0	0	0	0		2	2		6	1	5	0	1	0	3
Lecythidaceae	Lecythidoideae	Couratari stellata	A. C. Sm.	0	0	1		2	2	6	6	0	0	1	1	1	1	1	0	0	0	40-45	2	2	1	1	0				0	0	2	0	3	0	1	0	3
Lecythidaceae	Lecythidoideae	Couroupita guianensis	AubL.	0	0	0		2	2	6	6	0	0	1	1	1	1	1	0	0	0		2	2	1	1	0	1	0		0	0	2	0	5-7	0	1	0	3	1
Ericaceae	Vaccinioideae	Craibiodendron yunnanense	W.W.Sm.	0	0		0		2	5	5	0	0	1	1	1	1	0	0	1	0	10	0		0	0	0	0		2	0	0	6	1	5	0	1	0	3
Lecythidaceae	Napoleonaeoideae	Crateranthus talbotii	Baker f.	0	0	0	2		2	3		0	0	1	1	1	2	0	0	1	0		0	2		0	0			0		0		0	3-5	0	1	0		1
Primulaceae	Myrsinoideae	Ctenardisia ovandensis	(Lundell) Lundell	0	0				2	5	5	0	0	1	1			0	0	1	0			0	0	0	0			1				1		0	1
Primulaceae	Myrsinoideae	Cybianthus candamoensis	Pipoly & Ricketson	1	1		0		2	4	4	0	0	1	1			0	1	1	0	4		0	0		0		1	0	1	1		1	4		1
Primulaceae	Myrsinoideae	Cyclamen persicum	MilL.	0	0	0	1		2	5	5	0	0	1	1			0	1	1	0	5	0	0	0	0	0	0		0	0		6	1	5	0	1	1
Cyrillaceae		Cyrilla coriacea	Bazarain	0	0				2	5	5							0	0	0		5		0		0				0	0	0	6	1	2		1
Cyrillaceae		Cyrilla racemiflora	L.	0	0	1	0	0	2	5	5	0	0	1	1	1	1	0	1	0	0	5	0	0	0	0	0	0	1	0	0	0	6	1	2	2	1	0	012	0
Ericaceae	Ericoideae	Daboecia cantabrica	(Huds.) K.Koch	0	0	1	1	0	2	4	4	0	0	1	1	1		0	0	1	0	8	0		0	0	0			2	0	0	6	1	4	0	1	0	3
Theaceae		Dankia langbianensis	Gagnep.	0	0			1	2	5	5							0			0				0		0		0	0	0	0		1	5	0	0	2
Sarraceniaceae		Darlingtonia californica	Torr.	0	0	1	1	2	2	5	5	0	0	1	1	1	1	0	0	0	0	15	0		0	0	0	02	0	2	0	0	6	1	5	0	1	0	3	0
Primulaceae	Theophrastoideae	Deherainia lageniformis	Gómez-Laurito & N. Zamora	0	0		1		2	5	5		0	1	1	1	1	0	0	1	0	5	0	1	0	1	0	2	1	0	0	0	4	1		0	1	1
Sapotaceae	Chrysophylloideae	Delpydora macrophylla	Pierre	0	0		1	1	2	5	5	0	0	1	1	1	1	0	0	1	0	5	0	0	0	0	0	2	0	0	1	1	6	1	5	0	1	0	0	0
Diapensiaceae		Diapensia himalaica	Hook.f. & Thomson	0	0				2	5	5	0	0	1	1	1	1	0	0	1	0	5	0	01	0	0	0	0	0	0	2	1	36	1	3	0	1	0	3
Diapensiaceae		Diapensia lapponica	L.	0	0	0	1	1	2	5	5	0	0	1	1	1	1	0	0	1	0	5	0	0	0	0	0	0	0	0	2	1	6	1	3	0	1	0	3	0
Diapensiaceae		Diapensia purpurea	Diels	0	0		1	0	2	5	5	0	0	1	1	1	1	0	0	1	0	5	0	1	0	0	0	0	0	0	1	1	3	1	3	0	1	0	3
Primulaceae	Primuloideae	Dionysia odora	Fenzl	0	0		1	0	2	5	5	0	0	1	1			0	1	1	0	5	0	0	0	0	0			0	2	1	6	1	5	0	1	1
Ebenaceae		Diospyros caribaea	(A.DC.) Standl.	1	1		0	0	2	3-4	3	0	0	1	1	1	1	0	1	1	0	8-11	0	0					0	0	1	1	6	1	3	0	1	0	1
Ebenaceae		Diospyros ebenum	J. König ex Retz,	1	0		1	0	2	4	3-4	0	0	1	1		1	0	1	1	0	16-35	3	0	0	01		01	0	0	0	0	6	1	4	0	1	0	01	1
Ebenaceae		Diospyros kaki	L.f.	1				0	2	4	4	0	0	1	1	2	1	0	1	1	0	16-24	1	0	0				0		1		6	1	4-5	0	1	0	1	1
Ebenaceae		Diospyros lotus	L.	1	1		0	0	2	4-5	4	0	0	1	1		1	0	1	1	0	8	1	1	0	0	0				1	1	6	1	8	0	0	0	01	1
Ebenaceae		Diospyros texana	Scheele	1	1			0	2	5	5	0	0	1	1		1	0	1	1	0	16	1	1	0	1		0	0	1	1	1	6	1	4	0	1	0	1	0
Ebenaceae		Diospyros virginiana	L.	1	0	0		1	2	4	4	0	0	1	1	2	1	0	1	1	0	16	0	1	0	0		0	0	0	1	1	6	1	4	0	1	0	1	1
Ericaceae	Ericoideae	Diplarche multiflora	Hook.f. & Thomson	0	0		0	0	2	5	5	0	0	1	1	1		0	0	1	0	10	0	1	0	1	0			0	1	01	6	1	5	0	1	0	3
Sapotaceae	Sapotoideae	Diploknema butyracea	(Roxb.) H.J.Lam						2	5	8-10	0	0	1	1	1	1	0			0	30-40	0	2	0	0	0	2	0	0			6	1	7-9	0	1	0	0	0
Sapotaceae	Sapotoideae	Diploknema ramiflora	(Merr.) H.J.Lam	0	0	0	0	1	2	5	10	0	0	1	1	1		0	1	1	0	20	0	1	0	0	0	2		0	1	1	6	1	7-8	0	1	0	0	0
Sapotaceae	Sapotoideae	Diploon cuspidatum	(Hoehne) Cronquist	0	0		0	0	2	4-5	4-5	0	0	1	1	1		0	0	1	0	4-5	0	0	0	0	0	1	0	0	1	1	6	1	1	0	1	0	1	0
Ericaceae	Vaccinioideae	Diplycosia pinifolia	Stapf	0	0	1	0	0	2	5	5	0	0	1	1	1	1	0	1	1	0	10	0	1	0	0	0	0	1	1	1		6	1	5	0	1	0	3	0
Primulaceae	Myrsinoideae	Discocalyx amplifolia	Smith A.C.	0	0				2	5	5	0	0	1	1	1	1	0	1	1	0	5		0	0	1	0	0	0	0	1		6	1		0	1
Primulaceae	Primuloideae	Dodecatheon alpinum	(A.Gray) Greene	0	0		1	0	2	4	4	0	0	1	1			0	1		0	4-5	0	0	0	01	0	0	0	0				1	5	0	1	1
Ericaceae	Styphelioideae	Dracophyllum latifolium	A.Cunn.	0	0	1	0		2	5	5	0	0	1	1	1		0	0	1	0	5	0	0	0	0	0	0		0	1	1		1	5	0	1	0	3
Sapotaceae	Sapotoideae	Eberhardtia tonkinensis	Lecomte	0	0		0	0	2	5	5	0	0	1	1	1		0	0	1	0	5	0	1	0	0	0	2		0	1	1	1	1	5	0	1	0	0	0
Sapotaceae	Chrysophylloideae	Ecclinusa ulei	(K.Krause) Gilly ex Cronquist	1	2		0	0	2	5	5	0	0	1	1	1		0	0	1	0	5	0	0	0	0	0	2			1	1	6	1	5	0	1		0
Sapotaceae	Chrysophylloideae	Elaeoluma glabrescens	(Mart. & Eichler ex Miq.) Aubrév.	1	2		0	0	2	5	5	0	0	1	1	1	1	0	0	1	0	5	0		0	0	0	1	0	0	1	1	3	1	3-5	0	1	0	0	0
Ericaceae	Ericoideae	Elliottia pyroliflora	(Bong.) S.W.Brim & P.F.Stevens	0	0		1	1	2	5	5	0	0	1	1			0	0	0	0	8-10	0		1	0	0			0	0	0	6	1	5-6	1	1	0	3	0
Primulaceae	Myrsinoideae	Embelia ribes	Burm.f.	1	0		0	0	2	5	5	0	0	1	1		1	0	0	0	0	5	0	0	0	0	0	0	1	0	1	1	6	1		0	1	1		1
Sapotaceae	Chrysophylloideae	Englerophytum stelechantha	K.Krause	0	0		1	0		5	5	0	0	1	1			0	0	1	0	5	0	0	0	1	0	2	0	0	1	1	6	1	5	0	1	0	0
Ericaceae	Enkianthoideae	Enkianthus deflexus	(Griff.) C.K.Schneid.	0	0		1	1	2	5	5	0	0	1	1	1	1	0	0	1	0	10	0		0	0	0	0		2	0	0	6	1	5	0	1	0
Ericaceae	Styphelioideae	Epacris impressa	LabilL.	0	0	1	0		2	5	5	0	0	1	1	1	1	0	0	1	0	5	0	0	0	0	0	0		0	2	1	6	1	5	0	1	0	3	0
Ericaceae	Ericoideae	Epigaea repens	L.	1	0	1	2	1	2	5	5	0	0	1	1	1	1	0	0	1	0	10	0	1	0	0	0	0		0	1	0	6	1	5	0	1	0	3	0
Polemoniaceae		Eriastrum densifolium	(Benth.) H.Mason	0	0			0	2	5	5	0	0	1	1		1	0	1	1	0	5	0	0	0	0						1		1	3	0	1
Ericaceae	Ericoideae	Erica tetralix	L.	0	0	1	0	0	2	4-5	4-5	0	0	1	1			0	0	1	0	8-10	0		0	0	0	0		2	0	0	6	1	4	0	1	0	3	0
Lecythidaceae	Lecythidoideae	Eschweilera amazoniciformis	S. A. Mori	0	0	1			2	4	4	0	0	1	1	1	1	1	0		0				1	1	0	1	0	0	0	0	2	0	2	0	1
Lecythidaceae	Lecythidoideae	Eschweilera ovata	(Cambess.) Mart. ex Miers	0	0			2	2	6	6	0	0	1	1	2	1	0			0	150-225			1	1	0	1		0	0	0	2	0	2	0		0	2
Ericaceae	Vaccinioideae	Eubotrys racemosa	Nutt.	0	0		0	0	2	5	5	0	0	1	1	1		0	0	1	0	10	0		0	0	0	0			0	0	6	1	5	0	1	0
Ebenaceae		Euclea crispa	(Thunb.) Gürke	1	1		0		2	4	4-5	0	0	1	1		1	0	1	1		16-22	0	01	0	0	0	1			1		6	1	2-4	2		0	0
Pentaphylacaceae		Eurya crassilimba	Hung-Ta Chang	1					2	5	5	0	0	1	1	1		0	0	0		5	0	0	0				0	0				1
Pentaphylacaceae		Eurya emarginata	(Thunb.) Makino	1	0	1			2	5	5	0	0	1	1	1		0	0	0	0	20	0	0	0	0			0	0	1	0	6	1	3	0	1	0	23	1
Pentaphylacaceae		Eurya handelmazzettii	Hung T. Chang	1	0	1			2	5	5	0	0	1	1	1		0	0	0	0	13-15	0	0	0	0			0	0	1	0	6	1	3	0	1	0	23	1
Pentaphylacaceae		Eurya japonica	Thunb.	1	1	1	0	0	2	5	5	0	0	1	1	1		0	0	0	0	10-15	0	0	0	0	0	0	0	0	1	0	6	1	3	0	1	0	23	1
Pentaphylacaceae		Euryodendron excelsum	Hung T.Chang	0	0			0	2	5	5	0	0	1	1	1	1	0	0	0	0	25-28	0	0	0	0	0	0	0		0	0	6	1	3	0	1	0	2
Sapotaceae	Sapotoideae	Faucherea longipedicellata	Aubrév.	0	0		0	0	2	6	7	0	0	2	1	2		0	0	1	0	7	0	1	0	0	0	2		0	1	1	3	1	7	0	1	0	0	0
Sapotaceae	Sapotoideae	Faucherea thouvenotii	Lecomte	0	0		0	0	2	6	6	0	0	2	1	2		0	0	1	0	6	0	1	0	0	0				1	1	13	1	6	0	1		0
Sladeniaceae		Ficalhoa laurifolia	Hiern	0	0	0		0	2	5	5	0	0	1	1	1	1	0	0	1	0	15	3	0	0	0	0	0	0	1	1	1	6	1	5	0	0	0	3	1
Primulaceae	Myrsinoideae	Fittingia mariae	B.C. Stone	1					2	4	4	0	0	1	1			0	1	1	0	4		0	0	0	0	0	1	0	1	1	6	1			1
Lecythidaceae	Foetioideae	Foetidia obliqua	Blume	0	0	1		1	0	3-4	0	0		1	0	2		0	0		0		0		0	0	0	0	0	0			6	0	3-4	0	1	0	3	1
Fouquieriaceae		Fouquieria burragei	Rose	0	0		1	0	2	5	5	0	0	1	1	1	1	0	0	1	0	15-19	0		0		0	0	1	0	0			1	3	0	1	0	2	1
Fouquieriaceae		Fouquieria columnaris	(C.Kellogg) Kellogg ex Curran	0	0	1	0	0	2	5	5	0	0	1	1	1	1	0	0	1	0	10	0	1	0	0	0	0	1	0	0	0	6	1	3	0	1	0	2	1
Fouquieriaceae		Fouquieria diguetii	(Tiegh.) I.M.Johnst.	0	0		1	0	2	5	5	0	0	1	1	1	1	0		1	0	10	0		0		0	0	1	0	0			1	3	0	1		2
Fouquieriaceae		Fouquieria fasciculata	(Willd. ex Roem. & Schult.) Nash	0	0	1	0	0	2	5	5	0		1	1	1	1	0	0	1	0	10	0	1	0	0	0	0	1	0	0	0	6	1	3	0	1	0	2	1
Fouquieriaceae		Fouquieria formosa	Kunth	0	0	1	1	0	2	5	5	0		1	1	1	1	1	0		0	14-15	0	1	1	0	0	0	1	0	0	0	6	1	3-4	1	1	0	2	1
Fouquieriaceae		Fouquieria leonilae	Miranda	0	0		2	0	2	5	5	0	0	1	1	1	1	1	0	1	0	10	0		0		0	0	1	0	0			1	3		1	0	2	1
Fouquieriaceae		Fouquieria ochoterenae	F. Miranda	0	0		2	0	2	5	5	0	0	1	1	1	1	1		1	0	10	0		1		0	0	1	0	0			1	3		1	0	1	1
Fouquieriaceae		Fouquieria purpusii	T. S. Brandegee	0	0		2		2	5	5	0	0	1	1	1	1	0		1	0	10	0		0		0	0		0	0			1	3		1	0	2	1
Fouquieriaceae		Fouquieria shrevei	I. M. Johnston	0	0		0		2	5	5		0		1	1	1	0	0	1	0	15-17	0		0		0	0	1	0	0			1	3	0	1	0	2	1
Fouquieriaceae		Fouquieria splendens	Engelm.	0	0	1	1	0	2	5	5	0	0	1	1	1	1	0	0	1	0	12-15	0	1	0	0	0	0	1	0	0	0	6	1	3	0	1	0	2	1
Theaceae		Franklinia alatamaha	Marshall	0	0			2	2	5	5	0	0	1	1	1	1	0	0	0	0	75-150	3	0	0	0	0		0	0	0	0	6	1	5	0	1	0	2	1
Pentaphylacaceae		Freziera cuatrecasasii	Kobuski	1	0	0			2	5	5	0	0	1	1	1	1	0	0		0	15	0	0	0	0	0				0	0	6	1	5	0	1		3	0
Diapensiaceae		Galax urceolata	(Poir.) Brummitt	0	0	1	0	0	2	5	5	0	0	1	1	1	1	0	1	0	0	5	0	1	0	1	0	0	0	3	1	0	1	1	3	0	1	0		0
Primulaceae	Myrsinoideae	Geissanthus cogolloi	Pipoly				0	0		4-5	5	0	0	1	1			0	1	1	0	5	0	0	0	0	0	1		0	1		6	1			1
Polemoniaceae		Gilia achilleifolia	Benth.	0	0	1	0	0	2	5	5	0	0	1	1	0	1	0	1	1	0	5	0	0	0	0	0	0	2	0	2	1	6	1	3	0	1	0	2	0
Polemoniaceae		Gilia capitata	Sims	0	0		0	0	2	5	5		0		1			0	1	1		5		0	0	0	0		0	0	1	1		1	3	0	1	0	3	0
FOSSILS	Gu	Glandulocalyx upatoiensis	Schönenberger, von Balthazar, Takahashi, Xiao, Crane & Herendeen	0	0		0	0	2	5	5	0	0	1	1	1	1	0	0	0	0	20-28	0	0	0	0	0	2	2		0	0	6	1	3	0	0	0	3
Primulaceae	Myrsinoideae	Glaux maritima	L.	0	0	1	0	0		5	0	0		1		1		0	1		0	5	0	0	0	0	0	0	1		0	0	6	1	5	0	1	1
Sapotaceae	Sapotoideae	Gluema ivorensis	Aubrév. & Pellegr.	0	0		0	0	2	5	5	0	0	1	1	1		0	0	1	0	5	0	1	0	0	0	2		0	1	1	5	1	5	0	1	0	0	0
Theaceae		Gordonia lasianthus	(L.) J. Ellis	0	0			2	2	5	5	0	0	1	1	1	1	0	0	0	0	75-125	3	0	0	01	0	0	0	0	0	0	6	1	5	0	1	0	2	1
Primulaceae	Myrsinoideae	Grenacheria wallichiana	Mez	1	1		0	0	2	5	5	0	0	1	1	1	1	0	1	1	0	5		0	0	0	0	0	1	0	1	1	6	1		0	1
Lecythidaceae	Lecythidoideae	Grias peruviana	Miers	0	0	0			2	4	4	0	0	1	1		1	0	1	0	0	93-171	2	2	0	1	0	1	0		0	0	6	0	4	0	1	0	012
Lecythidaceae	Lecythidoideae	Gustavia macarenensis	Philipson	0	0	0			2	4	6-8	0	0	1	1-2	1	1	0	1	0	0	999	2	2	0	1			0	1	0	0	6	0	6	0	1	0		1
Styracaceae		Halesia carolina	L.	1	1	1	1	1	2	4	4	0	0	1	1	0	1	0	0	1	0	12-16	0	0	0	0	0	0	0	0	0	0	6	0	4	0	1	0	2	0
Styracaceae		Halesia macgregorii	Chun	0	0		1	0	2	4	4	0	0	1	1	0	1	0	0	0	0	8	0	1	0	1	0	0	0	0	0	0	6	0	2-4	0	1	0	2
Ericaceae	Harrimanelloideae	Harrimanella hypnoides	(L.) Coville	0	0	1	0	0	2	5	5	0	0	1	1	1		0	0	1	0	8-10	0	1	0	0	0	0		2	0	0	6	1	5	0	1	0	3	0
Theaceae		Hartia sinensis	Dunn	0	0		1	1	2	5	5	0	0	1	1	1	1	0	0	0	0		0	12	0	1	0	0	1		0	1	6	1	5	0	0	0	2	1
Primulaceae	Myrsinoideae	Heberdenia excelsa	Banks ex Schult.	0	0		0	0	2	5	5	0	0	1	1	1	1	0	1	0	0	5	0	0	0		0				0	1	6	1		0	1	1
Sarraceniaceae		Heliamphora heterodoxa	Steyerm.	0	0	0	1	2	2	2-3	2-3	0	0	1	1	1	1	0	0	0	0	8-20	2	0	0	0	0	2	0	2	0	0	6	1	3	0	1	0	3
Sarraceniaceae		Heliamphora minor	Gleason	0	0													0			0	8-20			0	0	0	2	0	2	0	0	6	1	3	0	1		3
Sarraceniaceae		Heliamphora nutans	Benth.	0	0	0	1	2	2	2	2-3	0	0	1	1	1	1	0	0	0	0	8-20	2	0	0	0	0	2	1	2	0	0	6	1	3	0	1	0	3	0
Sarraceniaceae		Heliamphora tatei	Gleason	0	0	0	2	2										0	0		0	15-20			0	0	0	2	0	2	0	0	6	1	3	0	1		3
Primulaceae	Primuloideae	Hottonia inflata	Elliott	0	0		0		2	5	5	0	0	1	1						0	5				0	0			0			6	1	5		1	1		1
Styracaceae		Huodendron tibeticum	(J. Anthony) Rehder	0	0		0	0	2	5	5	0	0	1	1	2	1	0	0	0	0	8-10	0	1	0	0	0	0	0	0	0	0	6	0	3	0	1	0	3	0
Balsaminaceae		Hydrocera triflora	(L.) Wight & Arn.	0	0	1	1	1		5	5	0	0	1	1	1	1	1	0	0	1	5	0	0	1	0	1	1	0	0	0	0	6	1	5	1	1	0	2	1
Primulaceae	Myrsinoideae	Hymenandra iteophylla	(Ridl.) Furtado	0	0		0	1	2	5	5	0	0	1	1		1	0	1	1	0	5	0	0	0	0	1				0	0	6	1		0	1	1
Balsaminaceae		Impatiens auricoma	BailL.	0	0	1			2	3	5	0	0	1	1	1	1	1	0	01	1	5	0	0	1	0	1	1	0	0	0	0	6	1	4		1	0	2	1
Balsaminaceae		Impatiens capensis	Meerb.	0	0	1	2	1	2	3	5							1	0	01	1	5	0	0	1	0		1	0	0	0	0	6	1	5			0	0
Balsaminaceae		Impatiens columbaria	J. J. Bos	0	0	1			2	5	5	0	0	1	1	1	1	1		0	1	5	0	0	1		1	1	0	0			6	1	5	1	1	0		0
Balsaminaceae		Impatiens fischeri	Warb.	0	0	1	2	1	2	5	5	0	0	1	1			1	0	01		5	0	0	1						0	0	6	1	5	1	1	0
Balsaminaceae		Impatiens hians	Hook. F.	0	0	1	2	1	2	5	5	0	0	1	1	1	1	1	0	01	1	5	0	0	1	0	1	1	0	0	0	0	6	1	5	1	1	0	2
Balsaminaceae		Impatiens niamniamensis	Gilg	0	0	1	2	1	2	3	5	0	0	1	1	1		1	0		1	5	0	0	1		1	1	0				6	1	5		1	0	3	0
Balsaminaceae		Impatiens parviflora	DC.	0	0	1		0	2	5	5	0	0	1	1	1	1	1	0	01	1	5	0	0	1	0	1	1	0	0	0	0	6	1	5	1	1	0	0	1
Balsaminaceae		Impatiens paucidentata	De Wild	0	0	1	2	1	2	3	5	0	0	1	1	1	1	1	0	01	1	5	0	0	1	0	1	1	0	0	0	0	6	1	5	1	1	0	2	1
Balsaminaceae		Impatiens pseudoviola	Gilg	0	0	1			2	5	5	0	0	1	1	1	1	1	0		1	5	0	0	1	0	1	1	0	0	0	0	6	1	5	1	1	0
Polemoniaceae		Ipomopsis tenuifolia	(A. Gray) V.E. Grant	0	0	1	1	0	2	5	5	0	0	1	1	0	1	1	1	1	0	5	0	0	0	0	0	1	2	0	1	1	6	1	3	1	1	0	3	0
Sapotaceae	Sapotoideae	Isonandra lanceolata	Wight	0	0	0			2	4	4	0	0	2	1	1	1	0	0	1	0	8	0	0	0	0	0	2	0	0	1	1	6	1	4	0	1	0	0	0
Primulaceae	Theophrastoideae	Jacquinia armillaris	Jacq.	0	0		0	0	2	5	5	0	0	1	1	1		0	0	1	0	5	0	1	0	0	0	2			0	0	7	1			1	1		1
Ericaceae	Ericoideae	Kalmia buxifolia	(Bergius) Gift & Kron	0	0		0	0	2	5	5	0	0	1	1	1		0		0	0	10	0		0	0	0				0	0	6	1	5	0	1	0		0
Ericaceae	Ericoideae	Kalmiopsis leachiana	(L.F. Hend.) Rehder	0	0	1	1	1	2	5	5	0	0	1	1	1		0	0	1	0	10	0		0	0	0			2	0	0	6	0	5	0	1	0		0
Pentaphylacaceae		Killipiodendron columbianum	Kobuski	1	0				2	5	5	0	0	1	1	1	1	0	0	0		25	0	0	0										5	0	1	0	1
Primulaceae	Myrsinoideae	Labisia pumila	(Blume) Mez	0	0		0		2	5	5	0	0	1	1			0	1	1	0	5	0	0	0	0	0	0	0	0	0	0	6	1		0	1
Sapotaceae	Sapotoideae	Labourdonnaisia madagascariensis	Pierre ex Baill.	0	0		0	0	2	6	10-11	0	0	2	1	2	1	0	0	1	0	10-11	0	1	0	0	0	2		0	1	1	3	1	8-9	0	1	0	0	0
Sapotaceae	Sapotoideae	Labramia costata	(Hartog ex Baill.) Aubrév.	0	0		1	1	2	6	6	0	0	2	1	2		0	0	1	0	6	0	1	0	0	0	2	0	0	1	1	3	1	12	0	1	0	0	0
Theaceae		Laplacea alpestris	(Krug & Urb.) Dyer	1	0				2	5	5	1	1			1	1	0	0	0	0				0	0	0				0	0	6	1	4-10	0	1	0	23
Ericaceae	Styphelioideae	Lebetanthus myrsinites	(Lam.) Dusén	0	0	1		0	2	5	5	0	0	1	1			0			0	5				0	0			0			6	1	5	0			3
Sapotaceae	Sapotoideae	Lecomtedoxa biraudii	Aubrév. & Pellegr.	0	0		1		2	5	5	0	0	1	1	1		0	0	1	0	5	0	1	0	0	0	2		0	1	1	7	1	5	0	1	0	0	0
Lecythidaceae	Lecythidoideae	Lecythis pisonis	Cambess.	0	0			2	2	6	6	0	0	1	1		1	1	0		0		2	2	1	1	0		0	0	0	1	2	0	4	0	1	0	23	1
Lecythidaceae	Lecythidoideae	Lecythis poiteaui	O. Berg	0	0			2	2	6	6	0	0	1	1	1	1	1	0	0	0				1	1	0		0	0	1	1	2	0	4	0	1	0
Ericaceae	Ericoideae	Ledothamnus guyanensis	Meisn.	0	0	1	0	1	2	6	6	0	0	1	1	1	1	0	0	0	0	6	0	0	0	0	0	0		0	0	0	6	1	5	0	1	0	3	0
Polemoniaceae		Leptodactylon californicum	Hook. & Arn	0	0				2	5	5	0	0	1	1		1	0	1	1	0	5	0	0	0	0			0		1	1	6	1	3	0	1	0	3
Sapotaceae	Chrysophylloideae	Leptostylis filipes	Benth.	0	0		1	0	2	4	6	0	0	1	1	1		0	0	1	0	6	0	0	0	0	0	2	0	0	1	1	6	1	4	0	1	0	0	0
Sapotaceae	Sapotoideae	Letestua durissima	(A.Chev.) Lecomte	0	0		0	0	2	6	12-18	0	0	2	1	2		0	0	1	0	12-18	0	0	0	0	0	2		0	1	1	6	1	18	0	1	0	0	0
Ericaceae	Styphelioideae	Leucopogon verticillatus	R.Br.	0	0	1	0	0	2	5	5	0	0	1	1	1	2	0	0	1	0	5	0	0	0	0	0	0	1	0	1	1	6	1	5	0	1	0	0
Ericaceae	Vaccinioideae	Leucothoe fontanesiana	(Steud.) Sleumer	0	0		0		2	5	5	0	0	1	1	1		0	0	1	0	8	0		0	0	0			2	0	0	6	1	5	0	1	0	3	0
Polemoniaceae		Linanthus jepsonii	D. W. Schemske and C. Goodwillie	0	0		2	1	2	5	5	0	0	1	1		1	0	1	1	0	5	0	0	0	0	0				2	1	6		3
Ebenaceae		Lissocarpa benthamii	Gürke	1		0		1	2	4	4	0	0	1	1	1	1	0	0	1	0	8	0	0	0	0	0		0	0	1	1	6	0	4	0	1	0	1
Ebenaceae		Lissocarpa guianensis	Gleason	1		0		2	2	4	4	0	0	1	1		1	0	0	1	0	8	0	0	0	0			0	0	1	1	6	0	4		1	0	1
Ebenaceae		Lissocarpa uyat	B.Walln.	1		0		1	2	4	4	0	0	1	1		1	0	0	1	0	8	0	0	0	0			0	0	1	1	6	0	4		1	0	1
Ericaceae	Vaccinioideae	Lyonia ovalifolia	(Wall.) Drude	0	0	1	1	0	2	5	5	0	0	1	1	2	1	0		1	0	10	0		0	0	0	0	1	2			6	1	5	0	1	0	3	0
Primulaceae	Myrsinoideae	Lysimachia clethroides	Duby	0	0	1	0	0	2	5	5	0	0	1	1		1	0	1	1	0	5	0	0	0	0	0	0	1	0	1	1	6	1		0	1	1		1
Primulaceae	Myrsinoideae	Lysimachia nummularia	L.	0	0	1		1	2	5	5	0	0	1	1		1	0	0	0	0	5	0	0	0	1	0				0	0	6	1		0	1	1
Primulaceae	Myrsinoideae	Lysimachia ruhmeriana	Vatke	0	0	0	0	0	2	5	5	0	0	1	1	1	1	0	1	1	0	5	0	0	0	0	0	0		0	1	1	6	1	5	0	1	1	2
Primulaceae	Myrsinoideae	Lysimachia vittiformis	F.H. Chen & C.M. Hu	0	0	0	0	1	2	5	5	0	0	1	1		1	0	1	1	0	5	0	0	0	1	0	0	0	1	1	1		1		0	1	1
Primulaceae	Myrsinoideae	Lysimachia vulgaris	L.	0	0	1		2	2	5	5	0	0	1	1		1	0	0	0	0	5	0	0	0	1	0	1	1	0			6	1	5	0	1	1
Sapotaceae	Sapotoideae	Madhuca hainanensis	Chun & F.C.How	0	0				2	4	8	0	0	2	1			0	0	1	0	24-30	0	2	0	0	0	2			1	1	6	1	6-8	0	1	0	0
Sapotaceae	Sapotoideae	Madhuca microphylla	(Hook.) Alston	0	0				2	4	5-6	0	0	2	1	2		0	0	1	0	10-12	0	1	0	0	0	2		0	1	01	6	1		0	1	0	0	0
Primulaceae	Maesoideae	Maesa japonica	(Thunb.) Moritzi & Zoll.	0	0		0	0	2	5	5	0	0	1	1	1	1	0	1	1	0	5	0	0	0	0	0	0	1	0	1	1	6	0	4	0	1	1	3	1
Sapotaceae	Chrysophylloideae	Magodendron venefici	(C.T.White & W.D.Francis) Vink	0	0			1	2	5	5	0	0	1	1	1	1	0	0	1	0	10	0	1	0	0	0	2	0	0	2	1	7	1	5	0	1	0	0	0
Theaceae		Malachodendron ovatum	Cav.	0	0		1	2	2	5	5							0	0	0	0	100-125			0	0	0	0		0	0	0	6	1	5	0	0	0	12	1
Sapotaceae	Sapotoideae	Manilkara zapota	(L.) P.Royen	0	0		1	0	2	6	6	0	0	2	1	1	1	0		1	0	5-6	0	1	0	0	0	2	0	0	2	1	7	1	3-12	0	1	0	0	0
Marcgraviaceae		Marcgravia rectiflora	Triana & Planch.	0	0	1	1	0	2	4	2	0	0		1	1	0	2	0	1	0	24	0	0	0	0	0	1	0	0	0	0	6	1	9	0	1	0	3	1
Marcgraviaceae		Marcgravia umbellata	L.	0	0	1			2	4	2	0	0	2	1	1		2	1	1	0	11-12	0	0	0	0	0	0	0	0	0	0	6	1	6-7	0	1	0	3	1
Marcgraviaceae		Marcgraviastrum pauciflorum	de Roon & Bedell	0	0	1		1	2				0		1			0	0	1		120-150				0	0						6	1	6	0	1
Marcgraviaceae		Marcgraviastrum subsessile	(Benth.) Bedell	0	0	1		1	2	5	5	0	0	1	1	1		0	0	1	0	35-45			0	0	0						6	1	3-5	0	1
Styracaceae		Melliodendron xylocarpum	Hand.-Mazz.	0	0		1	2	2	5	5	0	0	1	1	2	1	0	1	0	0	10	0	1	0	0	0	0	0	0	0	0	6	0	5	0	1	0	2	0
Ericaceae	Ericoideae	Menziesia ferruginea	Sm.	0	0	1	1	0	2	4	4	0	0	1	1			0	1	1	0	8	0		0	0	0	0		1	0	0	6	1	4	0	1			0
Sapotaceae	Chrysophylloideae	Micropholis cayennensis	T.D.Penn.	0	0		1	0	2	5	5	0	0	1	1	1		0	0	1	0	5	0	1	0	0	0	2		0	2	1	3	1	5	0	1	0	0	0
Sapotaceae	Chrysophylloideae	Micropholis crotonoides	(Pierre) Pierre	1			0	0	2	5	5	0	0	1	1	1		0	0	1	0	5	0	1	0	0	0	2			2	1	3	1	5	0	1		0
Sapotaceae	Sapotoideae	Mimusops elengi	L.	0	0		0	1	2	8	8	0	0	2	1	2	1	0	0	1	0	8	0	0	0	0	0	2		0	1	1	5	1	8	0	1	0	0	0
Mitrastemonaceae		Mitrastemon matudae	Yamam.	0	0		1	1										0					0	0	0	1	1	2					6	1	15	0	1	2	3	0
Mitrastemonaceae		Mitrastemon yamamotoi	Makino	0	0		1	1										0				13-20	0	0	0	1	1	2					6	1	8-13	0	1	2	3	0
Primulaceae	Myrsinoideae	Monoporus spathulatus	Mez		0			0	2	5	5	0	0	1	1	1	1	0	0	0	0		0	0	0	1	0	0	1		1	1	6	1		0	1	1
Primulaceae	Myrsinoideae	Myrsine laetevirens	(Mez) Arechav.	1	0	0	0	0	2	5	5	0	0	1	1		1	0	0	1	0	5	0	0	0	0	0			0	1	1	6	1	5	0	1	1	0
Lecythidaceae	Napoleonaeoideae	Napoleonaea vogelii	Hook. & Planch.	0	0	1		2	2	5	5	0	0	1	1	2	2	0	0	1	0	10	2	2	0	1	0	0	1	0	0	0	01	0	5	0	1	0	2	1
Sapotaceae	Sapotoideae	Neohemsleya usambarensis	T.D.Penn.	1	2		0	0	2	5	5	0	0	1	1	1	1	0	0	01	0	5	0	1	0	0	0	1		0	1	1	3	1	5	0	1	0	0	0
Sapotaceae	Sapotoideae	Neolemonniera ogouensis	(Dubard) Heine	0	0		0	0	2	5	5	0	0	1	1	1		0	0	1	0	5	0	0	0	0	0	2		0	2	0	5	1	5	0	1	0	0	0
Primulaceae	Theophrastoideae	Neomezia cubensis	(Radlk.) Votsch	0	0		0	0	2	5	5	0	0	1	1	1	1	0	0	1	0	5	0	1	0	0	0	0	0	0	0	1	7	1	5	0	1	1		1
Sapotaceae	Chrysophylloideae	Niemeyera chartacea	(F.M.Bailey) C.T.White	1	1		0	0	2	5-6	5	0	0	1	1	1	1	0	0	1	0	5	0	0	0	0	0		1	0	1	1	6	1	5	0	1	0	0	0
Marcgraviaceae		Norantea guianensis	AubL.	0	0	1		1	2	5	5	0	0	1	1	1		0	0	0	0	15-38			0		0	0	0		0	0	6	1		0	1
Sapotaceae	Sapotoideae	Northia seychellana	Hook.f.	0	0				2	6	6	0	0	2	1	2	1	0	0	1	0	6	0	01	0	0	0	2	1	0	1	1	16	1	6	0	1	0	0	0
Sapotaceae	Chrysophylloideae	Omphalocarpum procerum	P.Beauv.	2	0		1	1	2	5	5-7	0	0	1	1	1		0	0	1	0	15-42	3	1	0	0	0	2		0	1	1	17	1		0	1	0	0	0
Primulaceae	Primuloideae	Omphalogramma vinciflorum	(Franch.) Franch.	0	0		1	2	2	6-8	6-8	0	0	1	1		1	1	0	1	0	6-8	0	0	1	0	0	0				1	6	1			1	1
Primulaceae	Myrsinoideae	Oncostemum hieroglyforme	H. Perrier	0	0		0	0	2	5	5	0	0	1	1	2	1	0	1	0		5	0	0	0	1	1	0		0			6	1			1	1
Ericaceae	Pyroloideae	Orthilia secunda	(L.) House	0	0	1	0	0	2	5	5	0	0	1	1	1	1	0	0	0	0	10	0	0	1	0	0			2	0	0	6	1	5	0	1	0	3	0
Lecythidaceae	Scytopetaloideae	Oubanguia africana	BailL.	0	0	0		1				0	0	1	1			0	1	1	0	240	2		0	0	0	1		0	0	0	6	1		0	1	0	1
Ericaceae	Vaccinioideae	Oxydendrum arboreum	(L.) DC.	0	0	1	0	0	2	5	5	0	0	1	1		1	0	1	1	0	10	0		0	0	0	0		2	0	0	6	1	5	0	1	0	3	0
Sapotaceae	Sapotoideae	Palaquium beccarianum	(Pierre) P.Royen	0	0		1	1	2	6	6	0	0	2	1	1	1	0	1	1	0	10-12	0	1	0	0	0	2		0	1	1	6	1	6	0	1		0
Sapotaceae	Sapotoideae	Palaquium formosanum	Hayata	0	0				2	6	6	0	0	2	1	2	1	0			0	12-15	0	0	0	0	0	2		0	2		6	1	6	0	1	0	0	0
Sapotaceae	Sapotoideae	Palaquium obovatum	(Griff.) Engl.	0	0		2	1	2	6	6	0	0	2	1	1	1	0	0	1	0	12	0	1	0	0	0	2		0	1	1	6	1	6	0	1	0	0	0
FOSSILS	Pl	Paleoenkianthus sayrevillensis	Nixon & Crepet	0	0		0	0	2	5	5	0	0	1	1	1	2	0	0	1	0	8	0	0	0	0	0		0	2	0	0	6	1	4	0	0
Styracaceae		Pamphilia pedicellata	Perkins	2	0	1	0		2	5	5	0	0	1	1	1	2	0	1	1	0	5	0	0	0	1	0	0	0	0	1	1	6	1	3	0	1	0	0
FOSSILS	Ps	Paradinandra suecica	Schönenberger & Friis	0	0	1	0	0	2	5	5	0	0	1	1	1	1	0	0	0	0	15	0	1	0	0	0	1	0	1			6	1	3	0	0	2	3
FOSSILS	Pa	Parasaurauia allonensis	Keller, Herendeen & Crane	0	0	0	0	0	2	5	5	0	0	1	1	1	1	0	0	0	0	10	0		0	0	0	1	0				6	1	3	0	0	0	3
Styracaceae		Parastyrax lacei	(W.W. Sm.) W.W. Sm.	0	0		0	0	2	5	5	0	0	1	1	1	1	0	0	0	0	10	0	1	0	1	0	0		0	0		6	0	3	0	1	0	3	0
Primulaceae	Myrsinoideae	Parathesis glabra	Donn.Sm.	0	0		0	0	2	5	5	0	0	1	1		2	0	1	1	0	5	0	0	0	1	0	0	1	0	0	1	6	1		0	1	1
Sapotaceae	Sapotoideae	Payena lucida	A.DC.	0	0				2	4	8	0	0	2	1	2	1	0	0	1	0	16	0	1	0	0	0	12	0	0	1	1	6	1	8	0	1	0	0	0
Primulaceae	Myrsinoideae	Pelletiera wildpretii	Valdés	0	0	0	0	0	2	5	3	0	0	1	1			3	0	0	0	3	0	0	0	0	0	0			1	1	6	1	3	0	1
Tetrameristaceae		Pelliciera rhizophorae	Planch. & Triana	0	0	1		2	2	5	5	0		1	1	1	1	0	0	0	0	5		0	0	0	0	1	1	0	0	0	6	1	5		1	0	0	1
Ericaceae	Styphelioideae	Pentachondra pumila	R. Br.	0	0	1			2	5	5	0	0	1	1	1	2	0	0		0	5	0	0	0	0	0			0			6	1	5	0	1	0	0
Tetrameristaceae		Pentamerista neotropica	Maguire	0	0	1	0	1	2	5	5	0	0	1	1	1	1	0	0	0	0	5	0	0	0	0	0	1	0	0	0	0	6	1	5	0	1	0	0	1
FOSSILS	Pt	Pentapetalum trifasciculandricus	Martínez-Millán, Crepet & Nixon	0	0	0	0	0	2	5	5	0	0	1	1	1	1	0	0	0	0		0	0	0	0	0		0		0	0	6	1	3	0	0	0	2
Pentaphylacaceae		Pentaphylax euryoides	Gardner & Champ.	0	0	0		0	2	5	5	0	0	1	1	1	1	0	0	0	0	5	0	0	0	0	0	0	0	1	0	0	6	1	5	0	1	0
Ericaceae	Vaccinioideae	Pernettya hirta	(Willd.) Sleumer	0	0		0	0	2	5	5	0	0	1	1			0	0	1	0	10	0		0	0	0			2			6	1	5	0	1		3	0
Lecythidaceae	Planchonioideae	Petersianthus macrocarpus	(P.Beauv.) Liben	1	1	1			2	4	4	0	0	1	1			0	0	0	0		2		0	0		1	0		0	0		0	4	0	1	0
Polemoniaceae		Phlox divaricata	L.	0	0	1	1	0	2	5	5	0	0	1	1	0	1	0	1	1	0	5	0	0	0	0	0	1	0	0	1	1	6	1	3	0	1	0	0	0
Ericaceae	Ericoideae	Phyllodoce caerulea	(L.) Bab.	0	0	1	1	0	2	5	5	0	0	1	1	1	1	0	0	1	0	8-10	0	1	0	0	0	0			0	0	6	1	4-6	0	1	0		0
Sapotaceae	Chrysophylloideae	Pichonia balansana	Pierre	0	0		0	0	2	5	7	0	0	1	1	1		0	0	1	0	7	0	0	0	0	0	2		0	1	1	7	1	5	0	1	0	0	0
Ericaceae	Vaccinioideae	Pieris cubensis	(Griseb.) Small	0	0	1	1	0	2	5	5	0	0	1	1	2	1	0	0	1	0	10	0	1	0	0	0	0		2			6	1	5	0	1	0	3	0
Lecythidaceae	Scytopetaloideae	Pierrina zenkeri	EngL.	0	0	0		1				0	0	1	1			0	1	1	0	60	2		0	0	0	3	0	1			6	1	4		1	0	2
Theaceae		Piquetia piquetiana	(Pierre) Hallier f.	0	0				2									0			0		0	2	0	0	0	0	0	0	0	0	6	1	5-6	0	0	0	1	1
Sapotaceae	Chrysophylloideae	Planchonella kuebiniensis	Aubrév.	1			0	0	2	5	5	0	0	1	1	1	1	0	0	1	0	5	0	1	0	0	0		0		2	1	13	1	5	0	1		0
Sapotaceae	Chrysophylloideae	Planchonella obovata	(R.Br.) Pierre	0	0				2	5	5	0	0	1	1	1	2	0	0	1	0	5	0	1	0	0	0		0	0	1	1	7	1	5	0	1	0	0	0
Lecythidaceae	Planchonioideae	Planchonia careya	(F.Muell.) R.Knuth	0	0	1			2	4	4	0	0	1	1	1	1	0	0	0	0		2		0			1	0		0	0	1	0	4	0	1	0	3	1
Primulaceae	Myrsinoideae	Pleiomeris canariensis	(Willd.) A. DC.				0	0	2	6	6	0	0	1	1	1	1	0	1	1	0	6	0	0	0	1	0	0		0	1	1	6	1		0	1	1
Polemoniaceae		Polemonium caeruleum	L.	0	0	1	1	1	2	5	5	0	0	1	1		1	0	1	1	0	5	0	0	0	0	0	0	0	0	1	1	6	1	3	0	1	0		0
Polemoniaceae		Polemonium reptans	L.	0	0	1	0	0	2	5	5	0	0	1	1	2	1	0	1	1	0	5	0	0	0	0	0	1	0	0	1	1	6	1	3	0	1	0	2	0
Theaceae		Polyspora axillaris	(Roxb. ex Ker Gawl.) Sweet ex G. Don	0	0			2	1									0			0	175-200	2	1	0	0	0	0	1	0	0	0	6	1	5	0	1	0	2	1
Sapotaceae	Chrysophylloideae	Pouteria bangii	(Rusby) T.D.Penn.	1	0		0	0	2	4	4	0	0	1	1	1		0	0	1	0	4	0	1	0	0	0			0	0	0	13	1	2	0	1	0	0	0
Sapotaceae	Chrysophylloideae	Pouteria campechiana	(Kunth) Baehni	1		0	0	0	2	5-6	5-7	0	0	1	1	1	1	0	0	1	0	5-7	0	1	0	0	0	2	0	0	2	1	7	1	5-7	0	1	0	0	0
Sapotaceae	Chrysophylloideae	Pouteria foveolata	T.D.Penn.	0	0		0	0	2	8-9	6	0	0		1	1		0	0	1	0	6	0	1	0	0	0				2	1	7	1	5	0	1		0
Sapotaceae	Chrysophylloideae	Pouteria ramiflora	(Mart.) Radlk.	1	0		0	0	2	4	4	0	0	1	1	1		0	0	1	0	4	0	1	0	0	0			0	1	1	13	1	2	0	1	0	0	0
Sapotaceae	Chrysophylloideae	Pradosia colombiana	(Standl.) T.D.Penn. ex T.J.Ayers & Boufford	0	0	0	0	0	2	5-6	5-6	0	0	1	1			0		1	0	5-6	0	0	0	0	0			0	1	1	6	1	5	0	1		0	0
Symplocaceae		Praealstonia parvifolia	(Benth.) Miers	0	0	1			2	5	5	0	0	1	1			0	1	1	0	35-40	0	2	0	1	0	0	0	0		1	6	0	2-3	0	1	0	2
Primulaceae	Primuloideae	Primula veris	L.	0	0	1	1	0	2	5	5	0	0	1	1		1	0	1	1	0	5	0	0	0	0	0	0	1	0	2	1	6	1	5	0	1	1		1
Ericaceae	Styphelioideae	Prionotes cerinthoides	R.Br.	0	0	1	1		2	5	5	0	0	1	1	1	1	0	0	1	0	5	0	0	0	0	0			0	0	0	6	1	5	0	1	0
Marcgraviaceae		Pseudosarcopera diazpiedrahitae	(Giraldo-Cañas) Giraldo Cañnas	0	0	1			2	5	5	0	0	1	1			0	0		0	14	0		0	0	0		0		0	0	6	1	4	0
Styracaceae		Pterostyrax corymbosus	Siebold & Zucc.	0	0	1	1	0	2	5	5	0	0	1	1	0	1	0	0	0	0	10	0	1	0	1	0	0	1	0	0	0	6	0	3	0	1	0		0
Styracaceae		Pterostyrax hispidus	Siebold & Zucc.	0	0	1	0	0	2	5	5	0	0	1	1	0	1	0	0	0	0	10	0	1	0	0	0	0	1	0	0	0	6	0	3-4	0	1	0	2	0
Clethraceae		Purdiaea nutans	Planch.	0	0		0	1	2	5	5		0		1			0	0	0	0	10	0	1	0	0	0	0	2	2	0	0	6	1	3-4	0	1	0	0
Clethraceae		Purdiaea stenopetala	Griseb.	0	0	1		1	2	5	5	0	0	1	1	1	1	0	0	0	0	10	0	1	0	0	0	0	2	2	0	0	6	1	5	0	1	0	0
Sapotaceae	Chrysophylloideae	Pycnandra benthamii	BailL.	0	0	0	1	1	2	5	6	0	0	1	1	1		0	0	1	0		0	0	0	1	0	2	1	0	1	1	6	1	6-11	0	1	0	0	0
Theaceae		Pyrenaria spectabilis	(Champ. ex Benth.) C.Y. Wu & S.X. Yang	0	0			2	2									0			0				0	0	0	0	1	0	0	0		1	3-6	0	1	0	12	1
Ericaceae	Pyroloideae	Pyrola rotundifolia	L.	0	0	0		1	2	5	5	0	0	1	1	1		1	0	0	0	10	0		1	0	0	0		2	0	0	6	1	5	1	1	0	3
Diapensiaceae		Pyxidanthera barbulata	Michx.	0	0	1	0	0	2	5	5	0	0	1	1	1	1	0	0	1	0	5	0	0	0	0	0	0	0	4	2	1	6	1	3	0	1	0	2	0
FOSSILS	Rg	Raritaniflora glandulosa	Crepet, Nixon & Daghliant	0	0	1	0	0	2	5	5	0	0	1	1	2		0	0	0	0	5	0	1	0	0	0		0	0	0	0	3	1	5	0	1	0	3
FOSSILS	Rs	Raritaniflora sphaerica	Crepet, Nixon & Daghliant	0	0	1	0	0	2	5	5	0	0	1	1	2		0	0	0	0	5	0	1	0	0	0		0	0	0	0	3	1	5	0	1	2
FOSSILS	Rt	Raritaniflora tomentosa	Crepet, Nixon & Daghliant	0	0	1	0	0	2	5	5	0	0	1	1	2		0	0	0	0	5	0	1	0	0	0		0	0	0	0	3	1	5	0	1	2	3
Styracaceae		Rehderodendron macrocarpum	Hu	0	0		1	1	2	5	5	0	0	1	1	0	1	0	0	1	0	10	0	1	0	1	0	0	0	0	0	1	6	0	3-4	0	1	0	2	0
Lecythidaceae	Scytopetaloideae	Rhaptopetalum geophylax	Cheeck & Gosline	0	0	0		2	2			0	0	1	1			0	1	1	0	50	2		0	1		0	0	1	0	1	6	1	5	0	1	0	2
Ericaceae	Ericoideae	Rhododendron simsii	Planch.	0	0	1	2	2	2	5	5	0	0	1	1	1	1	1	1	0	0	8-10	0		1	0	0			2	1	0	6	1	5	1	1	0	3	0
Roridulaceae		Roridula dentata	L.	0	0		1	1	2	5	5	0	0	1	1		1	0	0	0	0	5	0	0	0	0	0	0	2	2	0	0	6	1	3	0	1	0	0
Roridulaceae		Roridula gorgonias	Planch.	0	0	0	1	1	2	5	5	0	0	1	1	1	1	0	0	0	0	5	0	0	0	0	0	0	2	0	0	0	6	0	3	0	1	0	12	0
Ebenaceae		Royena sessilifolia	Hiern	0	0	0	0		2	5	5	0	0	1	1		1	0	1	1	0	14	1	0	0		0	1	0	0	1		6	1		0		0	0
Marcgraviaceae		Ruyschia phylladenia	Sandwith	0	0	1		0	2	5	5	0	0	1	1	1	1	0	0		0	3	0	0	0	0	0	0		0	0	0	6		2-3	0	1		3
Primulaceae	Theophrastoideae	Samolus repens	Persoon	0	0			1	2	5	5		0		1		1	0		1	0	5	0	1	0		0	0		0			1	0	2-5		1	1
Primulaceae	Theophrastoideae	Samolus valerandi	L.	0	0	1	0	0	2	5	5	0	0	1	1	1	1	0	0	1	0	5	0	1	0	0	0	0		0	1	1	3	0	5	0	1	1	3	1
Sapotaceae	Chrysophylloideae	Sarcaulus brasiliensis	(A.DC.) Eyma	1	0	0	0	0	2	5	5	0	0	1	1	1	1	0	0	1	0	5	0	1	0	0	0	2		0	1	1	15	1	2-5	0	1	0	0	0
Marcgraviaceae		Sarcopera sessiliflora	(Triana & Planch.) Bedell	0	0	1	0	0	2	5	5	0	0	1	1	1	1	0	0	0	0	8-9	0	0	0	1	0	0	0	0	0	0	6	1	2-3	0	1	0	3	1
Sapotaceae	Sarcospermatoideae	Sarcosperma laurinum	(Benth.) Hook.f.	0	0		0	0	2	5	5	0	0	1	1	1	1	0	0	1	0	5	0	1	0	0	0	0	0	0	1	1	7	1	1	0	1	0	0	0
Sarraceniaceae		Sarracenia flava	L.	0	0	1	2	2	2	5	5	0	0	1	1	1	1	0	0	0	0	50-100	3	1	0	0	0	2	1	0	0	0	6	1	5	0	1	0	3
Sarraceniaceae		Sarracenia minor	Walter	0	0	1	1	1	2	5	5	0	0	1	1	1	1	0	0	0	0	50-100	3	1	0	0	0	2	1	0	0	0	6	1	5	0	1	0	3
Sarraceniaceae		Sarracenia purpurea	L.	0	0	1		2	2	5	5	0	0	1	1	1	1	0	0	0	0	50-80	3	1	0	0	0	2	1	0	0	0	6	1	5	0	1	0	3	0
Sarraceniaceae		Sarracenia rosea	Naczi, Case & R.B. Case	0	0	1		2	2	5	5	0	0	1	1			0	0	0	0	50-100	3		0	0	0		1	0	0	0	6	1	5	0	1		3
Sarraceniaceae		Sarracenia rubra	Walter	0	0	1		2	2	5	5	0	0	1	1	1	1	0	0	0	0	50-100	3	1	0	0	0	2	1	0	0	0	6	1	5	0	1	0	3
Ericaceae	Vaccinioideae	Satyria grandifolia	Hoerold	0	0	1	2	0	2	5	5	0	0	1	1	2	2	0	0	0	0	10	0	1	0	1	0	01	0	2	0	0	6	0	5	0	1			0
Actinidiaceae		Saurauia excelsa	Willd.	1	0	1		1	2	5	5	0	0	1	1	1	1	0	0	0	0	50-85		0	0	0	0	0	0	2	0	0	6	1	5	0	0	0	3	0
Actinidiaceae		Saurauia kegeliana	SchltdL.	0	0	1		1	2	5	5	0	0	1	1	1	1	0	0	0	0	30-35		0	0	0	0	0	0	2	0	0	6	1	5	0	0	0	3	0
Actinidiaceae		Saurauia montana	Seem.	1	0		1	1	2	5	5	0	0	1	1	1	1	0	0	0	0	23-48	2	0	0	0	0	0	0	2	0	0	6	1	5	0	0	0	3	0
Actinidiaceae		Saurauia napaulensis	DC.	1	0			1	2	5	5	0	0	1	1	1	1	0	0	0	0	30-60			0	0	0	0		2	0	0	6	1	4-5	0	1	0	2	0
Actinidiaceae		Saurauia subspinosa	J. Anthony	0	0	1	0	1	2	5	5	0	0	1	1	1	1	0	0	0	0	50	2	0	0	0	0	0	2	2	0	0	6	1	5	0	0	0	3	0
Theaceae		Schima superba	Gardner & Champ.	0	0		1	1	2	5	5	0	0	1	1	1	1	0	0	0	0	85	3	0	0	0	0	0	1	0	0	0	6	0	5	0	1	0	12	1
Diapensiaceae		Schizocodon soldanelloides	Siebold & Zucc.	0	0		1	1	2	5	5	0	0	1	1	1	1	0	0	1	0	5	0	1	0	0	0	0	0	0		1	3	1	3	0	1	0	3	0
Marcgraviaceae		Schwartzia brasiliensis	(Choisy) Bedell ex Gir.-Cañas	0	0	1		0	2	4-5	4-5	0	0	1	1	1	1	0	0	0	0	16-18	0	12	0	0	0	0	1	0	0	0	6	1	4-5	0	1	0	3	1
Lecythidaceae	Scytopetaloideae	Scytopetalum klaineanum	Pierre ex Engl.	0	0	0	1	1				0	0	1	1			0	1	1	0	80	2		0	0	0	1	0	0	0	0	6	1	8	0	1	0	1
Diapensiaceae		Shortia galacifolia	Torr. & A. Gray	0	0		1	1	2	5	5	0	0	1	1	1	1	0	0	1	0	5	0	1	0	0	0	0	0	0	1	1		1	3	0	1	0		0
Diapensiaceae		Shortia rotundifolia	(Maxim.) Makino	0	0		1	1	2	5	5	0	0	1	1	1		0	0	1	0	5	0	0	0	0	0	0	0	0	2	1	6	1	3	0	1	0	3
Diapensiaceae		Shortia uniflora	Maxim.	0	0	1	1	1	2	5	5	0	0	1	1	1	1	0	0	1	0	5	0	1	0	0	0	0	0	0	1	1	3	1	3	0	1	0	3	0
Sapotaceae	Sapotoideae	Sideroxylon horridum	(Griseb.) T.D.Penn.	0	0		0	0	2	5	5	0	0	1	1	1	1	0	0	1	0	5	0	1	0	0	0	2	1		2	1
Styracaceae		Sinojackia xylocarpa	Hu	0	0		1	1	2	6-7	6-7	0	0	1	1	0	1	0	1	1	0	12-14	0	1	0	1	0	0	0	0	0	0	6	0	2-4	0	1	0	2	0
Sladeniaceae		Sladenia celastrifolia	Kurz	0	0	0		1	2	5	5	0	0	1	1	1	1	0	0	0	0	10-13	0	0	0	0	0	0	0	1		1	6	1	3	0	1	0	1	1
Sladeniaceae		Sladenia integrifolia	Y.M. Shui	0	0	0		0	2	5	5	0	0	1	1	1	1	0	0	1	0	8-10	0	0	0	0	0	0	0	1	0	0	6	1	3	0	1	0	1	1
Primulaceae	Primuloideae	Soldanella alpina	L.	0	0		1		2	5	5	0	0	1	1			0	0	1	0	5	0	0	1	0	0				1	1	3	1		0	1	1
Marcgraviaceae		Souroubea vallicola	Woodson ex de Roon	0	0	1		1	2	5	5	0	0	1	1	1	1	0	0		0	5	0	0	0	0	0	01	1	0	1	1	6	1	5	0	1	0	3	1
Theaceae		Stewartia pseudocamellia	Maxim.	0	0			2	2	5-6	5-6	1	1			1	1	0	0	0	0	75			0	0	0	0	1	0	0	0	6	1	5-6	0	1	0	1	1
Primulaceae	Myrsinoideae	Stimpsonia chamaedryoides	C. Wright ex A. Gray	0	0				2	5	5	0	0	1	1	2	1	0	0		0	5	0	0	0	0	0				1		6	1	5	0	1	1	2	1
Styracaceae		Styrax americanus	Lam.	0	0	1	1	1	2	5	5	0	0	1	1			0	1	1	0	10	0	1	0	1	0	0	0	0	1	1	6	0	3	0	1	0	2	1
Styracaceae		Styrax chinensis	Hu & S.Ye Liang	0	0		1	1	2	5	5	0	0	1	1	1		0	1	1		10	0		0			0	0	0	0		6	1	3	0	1	0	012
Styracaceae		Styrax japonicus	Siebold & Zucc.	0	0	1	1	1	2	5	5	0	0	1	1	0	1	0	1	1	0	10	0	1	0	1	0	0	0	0		1	6	0	3	0	1	0	2	1
Styracaceae		Styrax obassia	Siebold & Zucc.	0	0	1	1	1	2	5	5	0	0	1	1	1	1	0	1	1	0	10	0	1	0	1	0	0	0	0	1	1	6	0	3	0	1	0		1
Styracaceae		Styrax officinalis	L.	0	0	1	1	1	2	5	5	0	0	1	1	1	1	0	1	1	0	10-14	0	1	0	0	0	0	1	0	1	1	6	0	3	0	1	0	2	1
Styracaceae		Styrax redivivus	(Torr.) L.C. Wheeler	0	0		1	1	2	4-5	5-7	0	0	1	1	0	1	0	1	1	0	10	0		0	1	0	0	0	0	1	1	6	0	3	0	1	0	2	1
Pentaphylacaceae		Symplococarpon purpusii	(Brandegee) Kobuski	0	0				2	5	5	0	0	1	1	1	1	0	0	0	0	25-40		0	0	1	0				1	1	6	0	2	0	0		0
Symplocaceae		Symplocos anomala	Brand	0	0	1		0	2	5	5	0	0	1	1	1	1	0	1	1	0	50-100	3		0	01	0	0	0	0	1	1	6	0	3	0	1	0	12	0
Symplocaceae		Symplocos austromexicana	Almeda	0	0	1	0	0	2	4-5	6-7	0	0	1	1	1	1	0	0	1	0	24-30	0	2	0	1	0	0	0	0		1	6	0	3	0	1	0	1	0
Symplocaceae		Symplocos kleinii	Aranha	1	0	1	0	0	2	5	3-4	0	0	1	1	1	1	0	0	0	0	7-14	0		0	0	0	0	0	0	0	0	6	0	3	0	1	0	012	0
Symplocaceae		Symplocos lanata	Krug & Urb.	0	0	1			2	5	5	0	0	1	1	1	1	0	0	0	0	40-100	0		0	1	0	0	0	0	1	1	6	0	2-3	0	1	0	12	0
Symplocaceae		Symplocos martinicensis	Jacq.	0	0	1	0	0	2	5	5-6	0	0	1	1	1	1	0	0	1	0		0		0	1	0	0	0	0		1	6	0	3-5	0	1	0	12	0
Symplocaceae		Symplocos paniculata	Miq.	0	0	1	0	0	2	5	5	0	0	1	1	1	1	0	0	0	0	30-60	3	0	0	0	0	0	0	0	0	0	6	0	2	0	1	0	2	0
Symplocaceae		Symplocos tinctoria	(L.) L'Hér	0	0	1	0	0	2	5	5	0	0	1	1	1	1	0	0	0	0	40-100	3	0	0	0	0	0	0	0	1	0	6	0	3	0	1	0	1	0
Symplocaceae		Symplocos zizyphoides	Stapf	0	0	1	0	1	2	5	5	0	0	1	1	1	1	0	0	1	0				0	0	0	0	0	0	0	0	6	0	3	0	1	0	12	0
Sapotaceae	Chrysophylloideae	Synsepalum dulcificum	(Schumach. & Thonn.) Daniell	0	0		0	0	2	5	5	0	0	1	1	1	1	0	1	1	0	5	0	1	0	0	0	2	0	0	1	1	7	1	5	0	1	0	0	0
Pentaphylacaceae		Taonabo stuebelii	Hieron.	0	0				2	5	5	0	0	1	1			0	0			10	0	1	0		0							1	2	0	1	0	1
Primulaceae	Myrsinoideae	Tapeinosperma clavatum	Mez	0	0		0	2	2	5	5	0	0	1	1	1	1	0	1	1	0	5	0	0	0		0	0	1	0	1		6	1		0	1	1
Ericaceae	Vaccinioideae	Tepuia venusta	Camp	0	0	1	1	0	2	5	5	0	0	1	1	1	1	0	1	1	0	10	0	1	0	0	0	0	1	2			6	1	5	0	1	0	3	0
Pentaphylacaceae		Ternstroemia gymnanthera	(Wight & Arn.) Bedd.	2	2	0		1	2	5	5	1	0	1	1	1	1	0	0	0	0	25-50	0	012	0	1	0		0	0	1	1	6	1	2	0	1	0	01
Pentaphylacaceae		Ternstroemia stahlii	Krug & Urb.	0	0	0	0		2	5	5	1	0	1	1	1	1	0	0	0				1	0		0		0	0			6	1	2		1	0
Pentaphylacaceae		Ternstroemiopsis sandwicensis	(A. Gray) Urb.	1	0	0			2	5	5	0	0	1	1	1	1	0	0	0	0	10-15	0	0	0	0	0			0	1	0	6	1	3	0	0	0	3
Tetrameristaceae		Tetramerista glabra	Miq.	0	0	1	0	1	2	4	4	0	0	1	1	1	1	2	0	0	0	4	0	0	0	0	0	0		0	0	0	6	1	4	0	1	0	0	1
Primulaceae	Theophrastoideae	Theophrasta americana	L.	0	0	1	1	1	2	5	5	0	0	1	1	1		0	0	1	0	5	0	1	0	0	0	2	0	1	1	1	7	1		0	1	1		1
Theaceae		Theopsis forrestii	(Diels) Nakai	0	0		1	1	1									0			0		0	1	0	01	0	0	1	0	0	0	6	1	3	0	1	0	12	1
Ericaceae	Ericoideae	Therorhodion camtschaticum	(Pall.) Small	0	0		1	2	2	5	5	0	0	1	1	1		1	0	01	0	10	0		1	0	0	0		2	0	0	6	1	5	1	1	0		0
Sapotaceae	Sapotoideae	Tieghemella africana	Pierre	0	0		0	0	2	8	8	0	0	2	1	2		0	0	1	0	8	0	1	0	0	0	2		0	1	1	7	1	8	0	1	0	0	0
Sapotaceae	Chrysophylloideae	Tridesmostemon omphalocarpoides	EngL.	0	0		0	0	2	5	5	0	0	1	1	1	1	0	0	0	0	10-15	3	1	0	01	0	2		0	1	1	7	1	10	0	1	0	0	0
Primulaceae	Myrsinoideae	Trientalis europaea	L.	0	0			1	2	7	7	0	0	1	1		1	0	0	0	0	7	0	0	0	0	0		0		1	0	6	1	5	0	1	1
Sapotaceae	Chrysophylloideae	Tsebona macrantha	Capuron	0	0	1	2	1	2	5	5	0	0	1	1	1	1	0	0	1	0	15-18	3	1	0	0	0	2		0	1	1	3	1	5	0	1	0	0	0
Ericaceae	Vaccinioideae	Vaccinium macrocarpon	Aiton	0	0	1	1	1	2		4	0	0	1	1	1		0	0	0	0	8	0		0	0	0	0		2	0	0	6	0	4	0	1	0	3	0
Ericaceae	Vaccinioideae	Vaccinium myrtillus	L.	0	0	1	0	0	2	4-5	4-5	0	0	1	1	1	1	0	1	1	0	8-10	0		0	0	0	0		2	0	0	6	0	4-5	0	1	0		0
Pentaphylacaceae		Visnea mocanera	Linnaeus	0	0				2	5	5	0		1	1			0			0	12			0	0	0				1			1	2-3	0	0		0	1
Primulaceae	Primuloideae	Vitaliana primuliflora	BertoL.	0	0		1		2	5	5	0	0	1	1			0		1	0	5	0	0	0	0	0				2	1	6	1		0	1	1
Sapotaceae	Sapotoideae	Vitellaria paradoxa	C.F.Gaertn.	0	0		1	1	2	8	8	0	0	2	1	2	1	0	0	1	0	8	0	1	0	0	0	2		0	1	1	7	1	6	0	1	0	0	0
Sapotaceae	Sapotoideae	Vitellariopsis marginata	(N.E.Br.) Aubrév.	0	0		1	1	2	8	8	0	0	2	1	2		0	0	1	0	8		1	0	0	0	2	0	0	1	1	5	1	6-8	0	1	0	0	0
Primulaceae	Theophrastoideae	Votschia nemophila	(Pittier) Ståhl	0	0		0	1	2	5	5	0	0	1	1	1	1	0	0	1	0	5	0	1	0	0	0	2	1	0	1	1	7	1		0	1	1		1
Sapotaceae	Chrysophylloideae	Xantolis cambodiana	(Pierre ex Dubard) P.Royen	0	0		0		2	5	5	0	0	1	1	1	1	0	0	1	0	5	0	1	0	0	0	2	1	0	1	1	7	1	5	0	1	0	0	0
Ericaceae	Vaccinioideae	Zenobia pulverulenta	(W. Bartram ex Willd.) Pollard	0	0	1	0	1	2	5	5	0	0	1	1	1		0	0	1	0	10	0		0	0	0	0		2	0	0	6	1	5	0	1	0	3	0

## Sheet: Modules
	Modules
	(1: included, 0: not included)
Character	perianth	androecium	gynoecium
1. Functional sex	0	0	0
2. Structural sex	0	0	0
3. Nectaries and oil	0	0	0
4. Flower length	0	0	0
5. Flower diameter	0	0	0
6. Perianth differentiation	1	0	0
7. No sepals	1	0	0
8. No petals	1	0	0
9. Sepal phyllotaxis	1	0	0
10. Petal phyllotaxis	1	0	0
11. No sepal whorls	1	0	0
12. No petal whorls	1	0	0
13. Sepal aestivation	1	0	0
14. Petal aestivation	1	0	0
15. Perianth symmetry	1	0	0
16. Sepal union	1	0	0
17. Petal union	1	0	0
18. Distal filament union	0	1	0
19. No stamens	0	1	0
20. Androecium organisation	0	1	0
21. No androecium whorls	0	1	0
22. Androecium symmetry	0	1	0
23. Filament union	0	1	0
24. Anther union	0	1	0
25. Anther orientation	0	1	0
26. Anther attachment	0	1	0
27. Anther dehiscence	0	1	0
28. Filament insertion to corolla	0	1	0
29. Filament fusion to corolla	0	1	0
30. Staminodes	0	1	0
31. Ovary position	0	0	1
32. No carpels	0	0	1
33. Gynoecium symmetry	0	0	1
34. Style union	0	0	1
35. Placentation	0	0	1
36. No ovules per carpel	0	0	1
37. Ovule integuments	0	0	1

## Sheet: Raw data
This sheet contains all raw data recorded in the PROTEUS database.
This file was output from PROTEUS 1.26 by Hervé Sauquet on 6 July 2015
Character and character state numbers are those used when entering data in the PROTEUS data base. Subsequently, primary characters and character states were transformed to correspond to the final characters and character states defined in 'Supplementary
Only data, characters, character states, and references relevant to this paper (i.e., used to produce the matrix) are included here. This explains why character numbers and character state symbols do not follow continuous series.
Family	Taxon	Character	Reference	CharacterState	Value	Min	Max	Notes	User
Polemoniaceae	Acanthogilia gloriosa	100. Sex (D1)	Schönenberger 2009 (IJPS)	100. Sex (D1): (0) bisexual (structurally and functionally)					Agnes Dellinger
Ericaceae	Acrostemon hirsutus	100. Sex (D1)	Harvey et al 1859-1933 (book)	100. Sex (D1): (0) bisexual (structurally and functionally)				From the family-level description	Laetitia Carrive
Ericaceae	Acrotriche divaricata	100. Sex (D1)	Paterson 1960 (article)	100. Sex (D1): (0) bisexual (structurally and functionally)					Laetitia Carrive
Actinidiaceae	Actinidia arguta	100. Sex (D1)	Flora of China 2010 (website)	100. Sex (D1): (9) unisexual dioecious (functionally), but structurally bisexual				rarely bisexual or trimonoecious	Stefan Löfstrand
Actinidiaceae	Actinidia callosa	100. Sex (D1)	Actinidia callosa SL001 Stefan Löfstrand 2014 (personal observation)	100. Sex (D1): (9) unisexual dioecious (functionally), but structurally bisexual				rarely trimonoecious	Stefan Löfstrand
Actinidiaceae	Actinidia chinensis	100. Sex (D1)	Schmid 1978 (BotJahrb)	100. Sex (D1): (9) unisexual dioecious (functionally), but structurally bisexual				male flowers have pistilloidia. female flowers have stamens that produce non-viable pollen	Jürg Schönenberger
Actinidiaceae	Actinidia chinensis	100. Sex (D1)	Flora of China 2014 (website)	100. Sex (D1): (9) unisexual dioecious (functionally), but structurally bisexual				rarely bisexual or trimonoecious	Stefan Löfstrand
Actinidiaceae	Actinidia kolomikta	100. Sex (D1)	Flora of China 2014 (website)	100. Sex (D1): (9) unisexual dioecious (functionally), but structurally bisexual				rarely trimonoecious	Stefan Löfstrand
Actinidiaceae	Actinidia melanandra	100. Sex (D1)	Flora of China 2014 (website)	100. Sex (D1): (9) unisexual dioecious (functionally), but structurally bisexual				rarely trimonoecious	Stefan Löfstrand
Pentaphylacaceae	Adinandra formosana	100. Sex (D1)	Matsumura & Hayata 1906 (JCollSciImpUnivTokyo)	100. Sex (D1): (0) bisexual (structurally and functionally)					Florian Jabbour
Primulaceae	Aegiceras corniculatus	100. Sex (D1)	Ma & Saunders 2003 (PlantSystEvol)	100. Sex (D1): (0) bisexual (structurally and functionally)					Yannick Städler
Ericaceae	Agapetes buxifolia	100. Sex (D1)	Clarke 1882 (FlorBritIndiVacciniaceae)	100. Sex (D1): (0) bisexual (structurally and functionally)					Marion Chartier
Ericaceae	Agapetes serpens	100. Sex (D1)	Flora of China 2014 (website)	100. Sex (D1): (0) bisexual (structurally and functionally)				Genus-level description	Laetitia Carrive
Ericaceae	Agarista albiflora	100. Sex (D1)	Judd 1984 (JArnArbor)	100. Sex (D1): (0) bisexual (structurally and functionally)					Laetitia Carrive
Ericaceae	Agarista sleumeri	100. Sex (D1)	Luteyn et al 1995 (FloraNeotropica66)	100. Sex (D1): (0) bisexual (structurally and functionally)					Marion Chartier
Polemoniaceae	Aliciella latifolia	100. Sex (D1)	Porter 1998 (Aliso)	100. Sex (D1): (0) bisexual (structurally and functionally)					Maria von Balthazar
Lecythidaceae	Allantoma lineata	100. Sex (D1)	Tsou 1994 (MemNYBotGard)	100. Sex (D1): (0) bisexual (structurally and functionally)					Maria von Balthazar
Polemoniaceae	Allophyllum divaricatum	100. Sex (D1)	Grant & Grant 1955 (Aliso)	100. Sex (D1): (0) bisexual (structurally and functionally)					Maria von Balthazar
Ericaceae	Allotropa virgata	100. Sex (D1)	Flora of North America 2014 (website)	100. Sex (D1): (0) bisexual (structurally and functionally)					Laetitia Carrive
Styracaceae	Alniphyllum fortunei	100. Sex (D1)	Flora of China 2014 (website)	100. Sex (D1): (0) bisexual (structurally and functionally)					Stefan Löfstrand
Primulaceae	Amblyanthopsis membranacea	100. Sex (D1)	Mez 1902 (book)	100. Sex (D1): (0) bisexual (structurally and functionally)					Florian Jabbour
Primulaceae	Amblyanthus glandulosus	100. Sex (D1)	Mez 1902 (book)	100. Sex (D1): (0) bisexual (structurally and functionally)					Florian Jabbour
Primulaceae	Anagallis arvensis	100. Sex (D1)	Flora of North America 2014 (website)	100. Sex (D1): (0) bisexual (structurally and functionally)					Marion Chartier
Primulaceae	Anagallis minima	100. Sex (D1)	Flora of North America 2014 (website)	100. Sex (D1): (0) bisexual (structurally and functionally)					Marion Chartier
Ericaceae	Andersonia brevifolia	100. Sex (D1)	Watson 1962 (KewBull)	100. Sex (D1): (0) bisexual (structurally and functionally)				Generic description	Laetitia Carrive
Ericaceae	Andromeda polifolia	100. Sex (D1)	Flora of North America 2014 (website)	100. Sex (D1): (0) bisexual (structurally and functionally)					Elisabeth Reyes
Primulaceae	Androsace maxima	100. Sex (D1)	Ghazanfar & Edmondson 2013 (FloraIraq)	100. Sex (D1): (0) bisexual (structurally and functionally)					Marion Chartier
Pentaphylacaceae	Anneslea fragrans	100. Sex (D1)	Wallich 1830 (book)	100. Sex (D1): (0) bisexual (structurally and functionally)					Florian Jabbour
Ericaceae	Anomalanthus marlothii	100. Sex (D1)	Harvey et al 1859-1933 (book)	100. Sex (D1): (0) bisexual (structurally and functionally)				Family-level description	Laetitia Carrive
Primulaceae	Antistrophe glabra	100. Sex (D1)	King 1902 (book)	100. Sex (D1): (0) bisexual (structurally and functionally)					Florian Jabbour
Theaceae	Apterosperma oblata	100. Sex (D1)	Flora of China 2014 (website)	100. Sex (D1): (0) bisexual (structurally and functionally)					Stefan Löfstrand
Ericaceae	Arbutus menziesii	100. Sex (D1)	Flora of North America 2014 (website)	100. Sex (D1): (0) bisexual (structurally and functionally)					Marion Chartier
Pentaphylacaceae	Archboldiodendron calosericeum	100. Sex (D1)	Kobuski 1940 (JArnArbor)	100. Sex (D1): (0) bisexual (structurally and functionally)					Florian Jabbour
Ericaceae	Arctostaphylos uva-ursi	100. Sex (D1)	Flora of North America 2014 (website)	100. Sex (D1): (0) bisexual (structurally and functionally)					Elisabeth Reyes
Primulaceae	Ardisia acutata	100. Sex (D1)	Flora of China 2014 (website)	100. Sex (D1): (0) bisexual (structurally and functionally)					Florian Jabbour
Primulaceae	Ardisia calycosa	100. Sex (D1)	Pipoly & Ricketson 1999 (Sida)	100. Sex (D1): (0) bisexual (structurally and functionally)					Marion Chartier
Primulaceae	Ardisiandra primuloides	100. Sex (D1)	Hooker 1864 (JProcLinnSocBot)	100. Sex (D1): (0) bisexual (structurally and functionally)					Florian Jabbour
Primulaceae	Ardisiandra wettsteinii	100. Sex (D1)	Taylor 1958 (FloraTropEAfrica163)	100. Sex (D1): (0) bisexual (structurally and functionally)					Marion Chartier
Sapotaceae	Argania spinosa	100. Sex (D1)	Hooker 1854 (HookerJBotKewGardMisc)	100. Sex (D1): (0) bisexual (structurally and functionally)					Marion Chartier
Lecythidaceae	Asteranthos brasiliensis	100. Sex (D1)	Tsou 1994 (MemNYBotGard)	100. Sex (D1): (0) bisexual (structurally and functionally)					Maria von Balthazar
Sapotaceae	Aubregrinia taiensis	100. Sex (D1)	Pennington 1991 (book)	100. Sex (D1): (9) unisexual dioecious (functionally), but structurally bisexual				no information on the presence of pistillodes in the male flowers. Staminodes on the female flowers.	Marion Chartier
Sapotaceae	Aulandra cauliflora	100. Sex (D1)	Pennington 1991 (book)	100. Sex (D1): (0) bisexual (structurally and functionally)					Marion Chartier
Sapotaceae	Autranella congolensis	100. Sex (D1)	Pennington 1991 (book)	100. Sex (D1): (0) bisexual (structurally and functionally)					Marion Chartier
Primulaceae	Badula fragilis	100. Sex (D1)	Jussieu 1789 (book)	100. Sex (D1): (0) bisexual (structurally and functionally)					Florian Jabbour
Sapotaceae	Baillonella toxisperma	100. Sex (D1)	Pennington 1991 (book)	100. Sex (D1): (0) bisexual (structurally and functionally)					Marion Chartier
Pentaphylacaceae	Balthasaria mannii	100. Sex (D1)	Oliver 1868 (book)	100. Sex (D1): (0) bisexual (structurally and functionally)					Florian Jabbour
Lecythidaceae	Barringtonia asiatica	100. Sex (D1)	Flora of China 2013 (website)	100. Sex (D1): (0) bisexual (structurally and functionally)					Stefan Löfstrand
Lecythidaceae	Barringtonia racemosa	100. Sex (D1)	Tsou 1994 (MemNYBotGard)	100. Sex (D1): (1) unisexual monoecious (structurally and functionally)					Maria von Balthazar
Sapotaceae	Beccariella sebertii	100. Sex (D1)	Aubréville 1967 (book)	100. Sex (D1): (0) bisexual (structurally and functionally)					Marion Chartier
Ericaceae	Bejaria racemosa	100. Sex (D1)	Flora of North America 2014 (website)	100. Sex (D1): (0) bisexual (structurally and functionally)					Elisabeth Reyes
Diapensiaceae	Berneuxia thibetica	100. Sex (D1)	Flora of China 2014 (website)	100. Sex (D1): (0) bisexual (structurally and functionally)					Stefan Löfstrand
Lecythidaceae	Bertholletia excelsa	100. Sex (D1)	Tsou & Mori 2007 (AmJBot)	100. Sex (D1): (0) bisexual (structurally and functionally)					Maria von Balthazar
Primulaceae	Bonellia albiflora	100. Sex (D1)	Flora of North America 2014 (website)	100. Sex (D1): (0) bisexual (structurally and functionally)					Florian Jabbour
Polemoniaceae	Bonplandia geminiflora	100. Sex (D1)	Brand 1907 (book)	100. Sex (D1): (0) bisexual (structurally and functionally)					Maria von Balthazar
Lecythidaceae	Brazzeia longipedicellata	100. Sex (D1)	Appel 1996 (BJLS)	100. Sex (D1): (0) bisexual (structurally and functionally)					Maria von Balthazar
Sapotaceae	Breviea sericea	100. Sex (D1)	Pennington 1991 (book)	100. Sex (D1): (0) bisexual (structurally and functionally)					Marion Chartier
Styracaceae	Bruinsmia styracoides	100. Sex (D1)	Perkins 1928 (book)	100. Sex (D1): (0) bisexual (structurally and functionally)					Stefan Löfstrand
Polemoniaceae	Bryantiella palmeri	100. Sex (D1)	Watson 1889 (ProcAmerAcadArts)	100. Sex (D1): (0) bisexual (structurally and functionally)					Maria von Balthazar
Primulaceae	Bryocarpum himalaicum	100. Sex (D1)	Flora of China 2014 (website)	100. Sex (D1): (0) bisexual (structurally and functionally)					Elisabeth Reyes
Sapotaceae	Burckella banikiensis	100. Sex (D1)	Pennington 1991 (book)	100. Sex (D1): (0) bisexual (structurally and functionally)					Marion Chartier
Ericaceae	Calluna vulgaris	100. Sex (D1)	Flora of North America 2014 (website)	100. Sex (D1): (0) bisexual (structurally and functionally)					Elisabeth Reyes
Theaceae	Camellia japonica	100. Sex (D1)	Flora of China 2014 (website)	100. Sex (D1): (0) bisexual (structurally and functionally)					Stefan Löfstrand
Theaceae	Camellia sinensis	100. Sex (D1)	Melchior 1925 (book)	100. Sex (D1): (0) bisexual (structurally and functionally)					Jürg Schönenberger
Polemoniaceae	Cantua buxifolia	100. Sex (D1)	Brand 1907 (book)	100. Sex (D1): (0) bisexual (structurally and functionally)					Maria von Balthazar
Polemoniaceae	Cantua coerulea	100. Sex (D1)	Schönenberger 2009 (IJPS)	100. Sex (D1): (0) bisexual (structurally and functionally)					Agnes Dellinger
Polemoniaceae	Cantua flexuosa	100. Sex (D1)	Schönenberger 2009 (IJPS)	100. Sex (D1): (0) bisexual (structurally and functionally)					Agnes Dellinger
Sapotaceae	Capurodendron nodosum	100. Sex (D1)	Aubréville 1974 (book)	100. Sex (D1): (0) bisexual (structurally and functionally)					Marion Chartier
Lecythidaceae	Careya arborea	100. Sex (D1)	Tsou 1994 (MemNYBotGard)	100. Sex (D1): (0) bisexual (structurally and functionally)					Maria von Balthazar
Lecythidaceae	Cariniana micrantha	100. Sex (D1)	Tsou 1994 (MemNYBotGard)	100. Sex (D1): (0) bisexual (structurally and functionally)					Maria von Balthazar
Ericaceae	Cassiope mertensiana	100. Sex (D1)	Small 1914 (NorthAmerFlora)	100. Sex (D1): (0) bisexual (structurally and functionally)					Marion Chartier
Ericaceae	Ceratiola ericoides	100. Sex (D1)	Flora of North America 2014 (website)	100. Sex (D1): (7) unisexual dioecious (structurally and functionally)					Elisabeth Reyes
Ericaceae	Chamaedaphne calyculata	100. Sex (D1)	Flora of North America 2014 (website)	100. Sex (D1): (0) bisexual (structurally and functionally)				"Some flowers of Chamaedaphne calyculata have both stamens and ovaries functional, others have either ovaries or anthers with aborted contents (B. F. Palser 1951)."	Marion Chartier
Styracaceae	Changiostyrax dolichocarpus	100. Sex (D1)	Flora of China 2014 (website)	100. Sex (D1): (0) bisexual (structurally and functionally)					Stefan Löfstrand
Ericaceae	Chimaphila umbellata	100. Sex (D1)	Flora of North America 2014 (website)	100. Sex (D1): (0) bisexual (structurally and functionally)					Marion Chartier
Sapotaceae	Chromolucuma rubriflora	100. Sex (D1)	Pennington 1990 (FloraNeotropica)	100. Sex (D1): (1) unisexual monoecious (structurally and functionally)				female flowers only (stamens without anther). No info on pistillodes for the malel flowers.	Marion Chartier
Sapotaceae	Chrysophyllum flexuosum	100. Sex (D1)	Pennington 1990 (FloraNeotropica)	100. Sex (D1): (0) bisexual (structurally and functionally)					Marion Chartier
Lecythidaceae	Chydenanthus excelsus	100. Sex (D1)	Tsou 1994 (MemNYBotGard)	100. Sex (D1): (0) bisexual (structurally and functionally)					Maria von Balthazar
Primulaceae	Clavija eggersiana	100. Sex (D1)	Ståhl 2010 (FloraNeotropica)	100. Sex (D1): (9) unisexual dioecious (functionally), but structurally bisexual				coded as polymorphic, as there is no mention whatsoever of trimonoecy, the plants are described as purely male, female or hermaphroditic	Stefan Löfstrand
Primulaceae	Clavija eggersiana	100. Sex (D1)	Ståhl 1990 (FloraEcuador)	100. Sex (D1): (0) bisexual (structurally and functionally)				coded as polymorphic, as there is no mention whatsoever of trimonoecy, the plants are described as purely male, female or hermaphroditic	Stefan Löfstrand
Actinidiaceae	Clematoclethra scandens	100. Sex (D1)	Flora of China 2014 (website)	100. Sex (D1): (0) bisexual (structurally and functionally)					Stefan Löfstrand
Clethraceae	Clethra alnifolia	100. Sex (D1)	Kavaljian 1952 (BotGaz)	100. Sex (D1): (0) bisexual (structurally and functionally)					Jürg Schönenberger
Clethraceae	Clethra arborea	100. Sex (D1)	Kavaljian 1952 (BotGaz)	100. Sex (D1): (0) bisexual (structurally and functionally)					Stefan Löfstrand
Clethraceae	Clethra barbinervis	100. Sex (D1)	Flora of China 2014 (website)	100. Sex (D1): (0) bisexual (structurally and functionally)					Stefan Löfstrand
Clethraceae	Clethra cubensis	100. Sex (D1)	Flora de la República de Cuba 1998-2013 (book)	100. Sex (D1): (0) bisexual (structurally and functionally)					Stefan Löfstrand
Clethraceae	Clethra delavayi	100. Sex (D1)	Flora of China 2014 (website)	100. Sex (D1): (0) bisexual (structurally and functionally)					Stefan Löfstrand
Clethraceae	Clethra fimbriata	100. Sex (D1)	Flora of Ecuador 146a - Clethraceae 1992 (book)	100. Sex (D1): (0) bisexual (structurally and functionally)					Stefan Löfstrand
Clethraceae	Clethra mexicana	100. Sex (D1)	Calderón de Rzedowski & Rzedowski 2001 (book)	100. Sex (D1): (0) bisexual (structurally and functionally)					Stefan Löfstrand
Clethraceae	Clethra revoluta	100. Sex (D1)	Flora of Ecuador 146a - Clethraceae 1992 (book)	100. Sex (D1): (0) bisexual (structurally and functionally)					Stefan Löfstrand
Pentaphylacaceae	Cleyera japonica	100. Sex (D1)	Thunberg 1783 (1) (NovaGeneraPlantarum)	100. Sex (D1): (0) bisexual (structurally and functionally)					Florian Jabbour
Pentaphylacaceae	Cleyera pachyphylla	100. Sex (D1)	Flora of China 2014 (website)	100. Sex (D1): (0) bisexual (structurally and functionally)					Florian Jabbour
Cyrillaceae	Cliftonia monophylla	100. Sex (D1)	Sargent 1891 (book)	100. Sex (D1): (0) bisexual (structurally and functionally)					Marion Chartier
Polemoniaceae	Cobaea scandens	100. Sex (D1)	Schönenberger 2009 (IJPS)	100. Sex (D1): (0) bisexual (structurally and functionally)					Jürg Schönenberger
Primulaceae	Conandrium rhynchocarpum	100. Sex (D1)	Engler 1902 (book)	100. Sex (D1): (0) bisexual (structurally and functionally)					Florian Jabbour
Symplocaceae	Cordyloblaste henschelii	100. Sex (D1)	Pearce 2004 (book)	100. Sex (D1): (0) bisexual (structurally and functionally)					Stefan Löfstrand
Symplocaceae	Cordyloblaste pendula	100. Sex (D1)	Flora of China 2014 (website)	100. Sex (D1): (0) bisexual (structurally and functionally)					Stefan Löfstrand
Ericaceae	Corema conradii	100. Sex (D1)	Flora of North America 2014 (website)	100. Sex (D1): (B) unisexual dioecious (functionally), but structurally gynodioecious					Elisabeth Reyes
Primulaceae	Coris monspeliensis	100. Sex (D1)	Airy Shaw 1951 (KewBull)	100. Sex (D1): (0) bisexual (structurally and functionally)					Florian Jabbour
Lecythidaceae	Corythophora amapaensis	100. Sex (D1)	Tsou & Mori 2007 (AmJBot)	100. Sex (D1): (0) bisexual (structurally and functionally)					Maria von Balthazar
Ericaceae	Cosmelia rubra	100. Sex (D1)	Bentham & Mueller 1863-1878 (book)	100. Sex (D1): (0) bisexual (structurally and functionally)					Marion Chartier
Lecythidaceae	Couratari stellata	100. Sex (D1)	Tsou 1994 (MemNYBotGard)	100. Sex (D1): (0) bisexual (structurally and functionally)					Maria von Balthazar
Lecythidaceae	Couroupita guianensis	100. Sex (D1)	Flora of Pakistan 2013 (website)	100. Sex (D1): (0) bisexual (structurally and functionally)					Stefan Löfstrand
Ericaceae	Craibiodendron yunnanense	100. Sex (D1)	Flora of China 2014 (website)	100. Sex (D1): (0) bisexual (structurally and functionally)					Marion Chartier
Lecythidaceae	Crateranthus talbotii	100. Sex (D1)	Tsou 1994 (MemNYBotGard)	100. Sex (D1): (0) bisexual (structurally and functionally)					Maria von Balthazar
Primulaceae	Ctenardisia ovandensis	100. Sex (D1)	Lundell 1940 (ContrUnivMichiganHerb)	100. Sex (D1): (0) bisexual (structurally and functionally)					Florian Jabbour
Primulaceae	Cybianthus candamoensis	100. Sex (D1)	Pipoly & Ricketson 2006 (Novon)	100. Sex (D1): (G) unisexual (structurally and functionally), monoecious/dioecious status unknown					Florian Jabbour
Primulaceae	Cyclamen persicum	100. Sex (D1)	Grey-Wilson 1988 (book)	100. Sex (D1): (0) bisexual (structurally and functionally)					Florian Jabbour
Cyrillaceae	Cyrilla coriacea	100. Sex (D1)	Bazarain Iturralde 2009 (Willdenowia)	100. Sex (D1): (0) bisexual (structurally and functionally)					Marion Chartier
Cyrillaceae	Cyrilla racemiflora	100. Sex (D1)	Dute et al 2004 (SoutheasternNat)	100. Sex (D1): (0) bisexual (structurally and functionally)					Jürg Schönenberger
Ericaceae	Daboecia cantabrica	100. Sex (D1)	Syme et al 1866 (EnglishBotanyVI)	100. Sex (D1): (0) bisexual (structurally and functionally)					Marion Chartier
Theaceae	Dankia langbianensis	100. Sex (D1)	Gagnepain 1939 (book)	100. Sex (D1): (0) bisexual (structurally and functionally)					Stefan Löfstrand
Sarraceniaceae	Darlingtonia californica	100. Sex (D1)	Macfarlane 1908 (book)	100. Sex (D1): (0) bisexual (structurally and functionally)					Stefan Löfstrand
Primulaceae	Deherainia lageniformis	100. Sex (D1)	Gómez-Laurito & Zamora 1998 (Novon)	100. Sex (D1): (0) bisexual (structurally and functionally)					Maria von Balthazar
Sapotaceae	Delpydora macrophylla	100. Sex (D1)	Aubréville 1961 (book)	100. Sex (D1): (0) bisexual (structurally and functionally)					Marion Chartier
Diapensiaceae	Diapensia himalaica	100. Sex (D1)	Flora of China 2014 (website)	100. Sex (D1): (0) bisexual (structurally and functionally)					Stefan Löfstrand
Diapensiaceae	Diapensia lapponica	100. Sex (D1)	Ohwi 1965 (book)	100. Sex (D1): (0) bisexual (structurally and functionally)					Stefan Löfstrand
Diapensiaceae	Diapensia purpurea	100. Sex (D1)	Flora of China 2014 (website)	100. Sex (D1): (0) bisexual (structurally and functionally)					Stefan Löfstrand
Primulaceae	Dionysia odora	100. Sex (D1)	Ghazanfar & Edmondson 2013 (FloraIraq)	100. Sex (D1): (0) bisexual (structurally and functionally)					Marion Chartier
Ebenaceae	Diospyros caribaea	100. Sex (D1)	Wallnöfer 2007 (AnnNaturhistMusWien)	100. Sex (D1): (7) unisexual dioecious (structurally and functionally)					Marion Chartier
Ebenaceae	Diospyros ebenum	100. Sex (D1)	Wright 1904 (book)	100. Sex (D1): (9) unisexual dioecious (functionally), but structurally bisexual				but sometimes monoecious or polygamous	Marion Chartier
Ebenaceae	Diospyros kaki	100. Sex (D1)	Singh 2005 (book)	100. Sex (D1): (H) unisexual (general: structural status and monoecious/dioecious status unknown)				see also Yasui 1915	Maria von Balthazar
Ebenaceae	Diospyros lotus	100. Sex (D1)	Flora of China 2013 (website)	100. Sex (D1): (7) unisexual dioecious (structurally and functionally)					Stefan Löfstrand
Ebenaceae	Diospyros texana	100. Sex (D1)	Sargent 1894 (book)	100. Sex (D1): (7) unisexual dioecious (structurally and functionally)					Marion Chartier
Ebenaceae	Diospyros virginiana	100. Sex (D1)	Sargent 1894 (book)	100. Sex (D1): (9) unisexual dioecious (functionally), but structurally bisexual				male flowers: rudimentary ovary female flowers: with staminode with reduce anthers sometimes, hermaphroditic flowers can be found on the male individuals.	Marion Chartier
Ericaceae	Diplarche multiflora	100. Sex (D1)	Flora of China 2014 (website)	100. Sex (D1): (0) bisexual (structurally and functionally)					Marion Chartier
Sapotaceae	Diploknema ramiflora	100. Sex (D1)	Lam 1925 (BullJBBuitenzorg)	100. Sex (D1): (0) bisexual (structurally and functionally)					Marion Chartier
Sapotaceae	Diploon cuspidatum	100. Sex (D1)	Pennington 1991 (book)	100. Sex (D1): (0) bisexual (structurally and functionally)					Marion Chartier
Ericaceae	Diplycosia pinifolia	100. Sex (D1)	Sleumer 1966-67 (FloraMalesiana)	100. Sex (D1): (0) bisexual (structurally and functionally)					Marion Chartier
Primulaceae	Discocalyx amplifolia	100. Sex (D1)	Smith 1973 (JArnArbor)	100. Sex (D1): (0) bisexual (structurally and functionally)					Florian Jabbour
Primulaceae	Dodecatheon alpinum	100. Sex (D1)	Flora of North America 2014 (website)	100. Sex (D1): (0) bisexual (structurally and functionally)					Elisabeth Reyes
Ericaceae	Dracophyllum latifolium	100. Sex (D1)	Hooker 1864-67 (book)	100. Sex (D1): (0) bisexual (structurally and functionally)					Marion Chartier
Sapotaceae	Eberhardtia tonkinensis	100. Sex (D1)	Lecomte 1920 (BullMusNatlHistNat)	100. Sex (D1): (0) bisexual (structurally and functionally)					Marion Chartier
Sapotaceae	Ecclinusa ulei	100. Sex (D1)	Pennington 1990 (FloraNeotropica)	100. Sex (D1): (2) unisexual monoecious (functionally), but structurally gynomonoecious				"ovules vestigial in male flowers"	Marion Chartier
Sapotaceae	Elaeoluma glabrescens	100. Sex (D1)	Pennington 1990 (FloraNeotropica)	100. Sex (D1): (B) unisexual dioecious (functionally), but structurally gynodioecious					Marion Chartier
Ericaceae	Elliottia pyroliflora	100. Sex (D1)	Flora of North America 2014 (website)	100. Sex (D1): (0) bisexual (structurally and functionally)					Elisabeth Reyes
Primulaceae	Embelia ribes	100. Sex (D1)	Ma & Saunders 2003 (PlantSystEvol)	100. Sex (D1): (9) unisexual dioecious (functionally), but structurally bisexual					Marion Chartier
Sapotaceae	Englerophytum stelechantha	100. Sex (D1)	Aubréville 1961 (book)	100. Sex (D1): (0) bisexual (structurally and functionally)					Marion Chartier
Ericaceae	Enkianthus deflexus	100. Sex (D1)	Flora of China 2015 (website)	100. Sex (D1): (0) bisexual (structurally and functionally)					Marion Chartier
Ericaceae	Epacris impressa	100. Sex (D1)	Bentham & Mueller 1863-1878 (book)	100. Sex (D1): (0) bisexual (structurally and functionally)					Marion Chartier
Ericaceae	Epigaea repens	100. Sex (D1)	Sharp 1913 (BotGaz)	100. Sex (D1): (9) unisexual dioecious (functionally), but structurally bisexual					Marion Chartier
Polemoniaceae	Eriastrum densifolium	100. Sex (D1)	Baldwin 2002 (book)	100. Sex (D1): (0) bisexual (structurally and functionally)					Maria von Balthazar
Ericaceae	Erica tetralix	100. Sex (D1)	Flora of North America 2011 (website)	100. Sex (D1): (0) bisexual (structurally and functionally)					Arnaud van Holt
Lecythidaceae	Eschweilera amazoniciformis	100. Sex (D1)	Lecythidaceae Pages 2014 (website)	100. Sex (D1): (0) bisexual (structurally and functionally)					Maria von Balthazar
Lecythidaceae	Eschweilera ovata	100. Sex (D1)	Watson & Dallwitz 2014 (website)	100. Sex (D1): (0) bisexual (structurally and functionally)					Elisabeth Reyes
Ericaceae	Eubotrys racemosa	100. Sex (D1)	Small 1914 (NorthAmerFlora)	100. Sex (D1): (0) bisexual (structurally and functionally)					Marion Chartier
Ebenaceae	Euclea crispa	100. Sex (D1)	Caris 2013 (book)	100. Sex (D1): (B) unisexual dioecious (functionally), but structurally gynodioecious				according to the plant list E. lanceolata is a synonym of E. Crispa	Maria von Balthazar
Pentaphylacaceae	Eurya crassilimba	100. Sex (D1)	Flora of China 2014 (website)	100. Sex (D1): (F) unisexual dioecious (general: structural status unknown)				Male flowers with pistillode. Female flowers not seen.	Florian Jabbour
Pentaphylacaceae	Eurya emarginata	100. Sex (D1)	Flora of China 2014 (website)	100. Sex (D1): (9) unisexual dioecious (functionally), but structurally bisexual				Male flowers with pistillode.	Florian Jabbour
Pentaphylacaceae	Eurya emarginata	100. Sex (D1)	Tsou 1995 (JPlRes)	100. Sex (D1): (9) unisexual dioecious (functionally), but structurally bisexual				Female flowers of Eurya may have staminodes.	Florian Jabbour
Pentaphylacaceae	Eurya handel-mazzettii	100. Sex (D1)	Flora of China 2014 (website)	100. Sex (D1): (9) unisexual dioecious (functionally), but structurally bisexual				Male flowers with pistillode. Female flowers of Eurya may have staminodes.	Florian Jabbour
Pentaphylacaceae	Eurya japonica	100. Sex (D1)	Hunt 1970/72 (CurtisBotMag)	100. Sex (D1): (7) unisexual dioecious (structurally and functionally)				with pistillode in male flowers and staminodes in female flowers	Jürg Schönenberger
Pentaphylacaceae	Euryodendron excelsum	100. Sex (D1)	Flora of China 2014 (website)	100. Sex (D1): (0) bisexual (structurally and functionally)					Stefan Löfstrand
Sapotaceae	Faucherea longipedicellata	100. Sex (D1)	Aubréville 1974 (book)	100. Sex (D1): (0) bisexual (structurally and functionally)					Marion Chartier
Sapotaceae	Faucherea thouvenotii	100. Sex (D1)	Aubréville 1974 (book)	100. Sex (D1): (0) bisexual (structurally and functionally)					Marion Chartier
Sladeniaceae	Ficalhoa laurifolia	100. Sex (D1)	Hiern 1898 (JBot)	100. Sex (D1): (0) bisexual (structurally and functionally)					Florian Jabbour
Primulaceae	Fittingia mariae	100. Sex (D1)	Mez 1922 (book)	100. Sex (D1): (F) unisexual dioecious (general: structural status unknown)					Florian Jabbour
Lecythidaceae	Foetidia obliqua	100. Sex (D1)	Prance 2008 (Brittonia)	100. Sex (D1): (0) bisexual (structurally and functionally)					Maria von Balthazar
Fouquieriaceae	Fouquieria burragei	100. Sex (D1)	Henrickson 1972 (Aliso)	100. Sex (D1): (0) bisexual (structurally and functionally)					Maria von Balthazar
Fouquieriaceae	Fouquieria columnaris	100. Sex (D1)	Schönenberger 2009 (IJPS)	100. Sex (D1): (0) bisexual (structurally and functionally)					Jürg Schönenberger
Fouquieriaceae	Fouquieria diguetii	100. Sex (D1)	Henrickson 1972 (Aliso)	100. Sex (D1): (0) bisexual (structurally and functionally)					Maria von Balthazar
Fouquieriaceae	Fouquieria fasciculata	100. Sex (D1)	Schönenberger 2009 (IJPS)	100. Sex (D1): (0) bisexual (structurally and functionally)					Agnes Dellinger
Fouquieriaceae	Fouquieria formosa	100. Sex (D1)	Schönenberger 2009 (IJPS)	100. Sex (D1): (0) bisexual (structurally and functionally)					Agnes Dellinger
Fouquieriaceae	Fouquieria leonilae	100. Sex (D1)	Henrickson 1972 (Aliso)	100. Sex (D1): (0) bisexual (structurally and functionally)					Maria von Balthazar
Fouquieriaceae	Fouquieria ochoterenae	100. Sex (D1)	Henrickson 1972 (Aliso)	100. Sex (D1): (0) bisexual (structurally and functionally)					Maria von Balthazar
Fouquieriaceae	Fouquieria purpusii	100. Sex (D1)	Henrickson 1972 (Aliso)	100. Sex (D1): (0) bisexual (structurally and functionally)					Maria von Balthazar
Fouquieriaceae	Fouquieria shrevei	100. Sex (D1)	Henrickson 1972 (Aliso)	100. Sex (D1): (0) bisexual (structurally and functionally)					Maria von Balthazar
Fouquieriaceae	Fouquieria splendens	100. Sex (D1)	Schönenberger 2009 (IJPS)	100. Sex (D1): (0) bisexual (structurally and functionally)					Agnes Dellinger
Theaceae	Franklinia alatamaha	100. Sex (D1)	Flora of North America 2014 (website)	100. Sex (D1): (0) bisexual (structurally and functionally)					Stefan Löfstrand
Pentaphylacaceae	Freziera cuatrecasasii	100. Sex (D1)	Ulloa & Jørgensen 1993 (website)	100. Sex (D1): (9) unisexual dioecious (functionally), but structurally bisexual					Florian Jabbour
Diapensiaceae	Galax urceolata	100. Sex (D1)	Scott 2004 (book)	100. Sex (D1): (0) bisexual (structurally and functionally)					Jürg Schönenberger
Polemoniaceae	Gilia achilleifolia	100. Sex (D1)	Schönenberger 2009 (IJPS)	100. Sex (D1): (0) bisexual (structurally and functionally)					Agnes Dellinger
Polemoniaceae	Gilia capitata	100. Sex (D1)	Kapil et al 1968 (Phytomorphology)	100. Sex (D1): (0) bisexual (structurally and functionally)					Jürg Schönenberger
Primulaceae	Glaux maritima	100. Sex (D1)	Flora of China 2014 (website)	100. Sex (D1): (0) bisexual (structurally and functionally)					Marion Chartier
Sapotaceae	Gluema ivorensis	100. Sex (D1)	Aubréville 1974 (book)	100. Sex (D1): (0) bisexual (structurally and functionally)					Marion Chartier
Theaceae	Gordonia lasianthus	100. Sex (D1)	Flora of North America 2014 (website)	100. Sex (D1): (0) bisexual (structurally and functionally)					Stefan Löfstrand
Primulaceae	Grenacheria wallichiana	100. Sex (D1)	Mez 1902 (book)	100. Sex (D1): (7) unisexual dioecious (structurally and functionally)					Florian Jabbour
Lecythidaceae	Grias peruviana	100. Sex (D1)	Tsou 1994 (MemNYBotGard)	100. Sex (D1): (0) bisexual (structurally and functionally)					Maria von Balthazar
Lecythidaceae	Gustavia macarenensis	100. Sex (D1)	Tsou 1994 (MemNYBotGard)	100. Sex (D1): (0) bisexual (structurally and functionally)					Maria von Balthazar
Styracaceae	Halesia carolina	100. Sex (D1)	Perkins 1928 (book)	100. Sex (D1): (1) unisexual monoecious (structurally and functionally)					Jürg Schönenberger
Styracaceae	Halesia macgregorii	100. Sex (D1)	Flora of China 2014 (website)	100. Sex (D1): (0) bisexual (structurally and functionally)					Stefan Löfstrand
Ericaceae	Harrimanella hypnoides	100. Sex (D1)	Small 1914 (NorthAmerFlora)	100. Sex (D1): (0) bisexual (structurally and functionally)					Marion Chartier
Theaceae	Hartia sinensis	100. Sex (D1)	Flora of China 2014 (website)	100. Sex (D1): (0) bisexual (structurally and functionally)					Stefan Löfstrand
Primulaceae	Heberdenia excelsa	100. Sex (D1)	Barker-Webb & Berthelot 1836-50 (book)	100. Sex (D1): (0) bisexual (structurally and functionally)					Marion Chartier
Sarraceniaceae	Heliamphora heterodoxa	100. Sex (D1)	Berry et al 2005 (book)	100. Sex (D1): (0) bisexual (structurally and functionally)					Stefan Löfstrand
Sarraceniaceae	Heliamphora minor	100. Sex (D1)	Berry et al 2005 (book)	100. Sex (D1): (0) bisexual (structurally and functionally)					Stefan Löfstrand
Sarraceniaceae	Heliamphora nutans	100. Sex (D1)	Macfarlane 1908 (book)	100. Sex (D1): (0) bisexual (structurally and functionally)					Stefan Löfstrand
Sarraceniaceae	Heliamphora tatei	100. Sex (D1)	Berry et al 2005 (book)	100. Sex (D1): (0) bisexual (structurally and functionally)					Stefan Löfstrand
Primulaceae	Hottonia inflata	100. Sex (D1)	Flora of North America 2014 (website)	100. Sex (D1): (0) bisexual (structurally and functionally)					Marion Chartier
Styracaceae	Huodendron tibeticum	100. Sex (D1)	Dickison 1993 (BJLS)	100. Sex (D1): (0) bisexual (structurally and functionally)					Stefan Löfstrand
Balsaminaceae	Hydrocera triflora	100. Sex (D1)	von Balthazar & Schönenberger 2013 (BJLS)	100. Sex (D1): (0) bisexual (structurally and functionally)					Maria von Balthazar
Primulaceae	Hymenandra iteophylla	100. Sex (D1)	Stone 1991 (GardBullSing)	100. Sex (D1): (0) bisexual (structurally and functionally)					Marion Chartier
Balsaminaceae	Impatiens auricoma	100. Sex (D1)	von Balthazar & Schönenberger 2013 (BJLS)	100. Sex (D1): (0) bisexual (structurally and functionally)					Maria von Balthazar
Balsaminaceae	Impatiens capensis	100. Sex (D1)	Rust 1977 (BullTorreyBotClub)	100. Sex (D1): (0) bisexual (structurally and functionally)					Maria von Balthazar
Balsaminaceae	Impatiens columbaria	100. Sex (D1)	Caris et al 2006 (AmJBot)	100. Sex (D1): (0) bisexual (structurally and functionally)					Maria von Balthazar
Balsaminaceae	Impatiens fischeri	100. Sex (D1)	Grey-Wilson 1980 (book)	100. Sex (D1): (0) bisexual (structurally and functionally)					Marion Chartier
Balsaminaceae	Impatiens hians	100. Sex (D1)	Marion Chartier and Maria von Balthazar 2015 (personal observation)	100. Sex (D1): (0) bisexual (structurally and functionally)				alcohol collection MC967	Marion Chartier
Balsaminaceae	Impatiens niamniamensis	100. Sex (D1)	Caris et al 2006 (AmJBot)	100. Sex (D1): (0) bisexual (structurally and functionally)					Maria von Balthazar
Balsaminaceae	Impatiens parviflora	100. Sex (D1)	von Balthazar & Schönenberger 2013 (BJLS)	100. Sex (D1): (0) bisexual (structurally and functionally)					Maria von Balthazar
Balsaminaceae	Impatiens paucidentata	100. Sex (D1)	Marion Chartier and Maria von Balthazar 2015 (personal observation)	100. Sex (D1): (0) bisexual (structurally and functionally)				alcohol collection MC966	Marion Chartier
Balsaminaceae	Impatiens pseudoviola	100. Sex (D1)	von Balthazar & Schönenberger 2013 (BJLS)	100. Sex (D1): (0) bisexual (structurally and functionally)					Marion Chartier
Polemoniaceae	Ipomopsis tenuifolia	100. Sex (D1)	Schönenberger 2009 (IJPS)	100. Sex (D1): (0) bisexual (structurally and functionally)					Maria von Balthazar
Sapotaceae	Isonandra lanceolata	100. Sex (D1)	Wight 1843vol2 (book)	100. Sex (D1): (0) bisexual (structurally and functionally)					Marion Chartier
Primulaceae	Jacquinia armillaris	100. Sex (D1)	Ståhl 1992 (Brittonia)	100. Sex (D1): (0) bisexual (structurally and functionally)					Maria von Balthazar
Ericaceae	Kalmia buxifolia	100. Sex (D1)	Flora of North America 2014 (website)	100. Sex (D1): (0) bisexual (structurally and functionally)					Marion Chartier
Ericaceae	Kalmiopsis leachiana	100. Sex (D1)	Flora of North America 2014 (website)	100. Sex (D1): (0) bisexual (structurally and functionally)					Marion Chartier
Pentaphylacaceae	Killipiodendron columbianum	100. Sex (D1)	Kobuski 1942 (JArnArbor)	100. Sex (D1): (9) unisexual dioecious (functionally), but structurally bisexual				The species is described as dioecious. However, male flowers were not seen. Female flowers bear staminodes.	Florian Jabbour
Primulaceae	Labisia pumila	100. Sex (D1)	Mez 1902 (book)	100. Sex (D1): (0) bisexual (structurally and functionally)					Florian Jabbour
Sapotaceae	Labourdonnaisia madagascariensis	100. Sex (D1)	Aubréville 1974 (book)	100. Sex (D1): (0) bisexual (structurally and functionally)					Marion Chartier
Sapotaceae	Labramia costata	100. Sex (D1)	Aubréville 1974 (book)	100. Sex (D1): (0) bisexual (structurally and functionally)					Marion Chartier
Theaceae	Laplacea alpestris	100. Sex (D1)	Melchior 1925 (book)	100. Sex (D1): (3) unisexual monoecious (functionally), but structurally bisexual					Stefan Löfstrand
Ericaceae	Lebetanthus myrsinites	100. Sex (D1)	Flora of Chile 2014 (website)	100. Sex (D1): (0) bisexual (structurally and functionally)					Marion Chartier
Sapotaceae	Lecomtedoxa biraudii	100. Sex (D1)	Aubréville 1974 (book)	100. Sex (D1): (0) bisexual (structurally and functionally)					Marion Chartier
Lecythidaceae	Lecythis pisonis	100. Sex (D1)	Lecythidaceae Pages 2014 (website)	100. Sex (D1): (0) bisexual (structurally and functionally)					Maria von Balthazar
Lecythidaceae	Lecythis poiteaui	100. Sex (D1)	Lecythidaceae Pages 2014 (website)	100. Sex (D1): (0) bisexual (structurally and functionally)					Maria von Balthazar
Ericaceae	Ledothamnus guyanensis	100. Sex (D1)	Luteyn et al 1995 (FloraNeotropica66)	100. Sex (D1): (0) bisexual (structurally and functionally)					Marion Chartier
Polemoniaceae	Leptodactylon californicum	100. Sex (D1)	Hooker & Arnott 1841 (book)	100. Sex (D1): (0) bisexual (structurally and functionally)					Maria von Balthazar
Sapotaceae	Leptostylis filipes	100. Sex (D1)	Aubréville 1967 (book)	100. Sex (D1): (0) bisexual (structurally and functionally)					Marion Chartier
Sapotaceae	Letestua durissima	100. Sex (D1)	Aubréville 1961 (book)	100. Sex (D1): (0) bisexual (structurally and functionally)					Marion Chartier
Ericaceae	Leucopogon verticillatus	100. Sex (D1)	Bentham & Mueller 1863-1878 (book)	100. Sex (D1): (0) bisexual (structurally and functionally)					Marion Chartier
Ericaceae	Leucothoe fontanesiana	100. Sex (D1)	Kron et al 2002 (BotRev)	100. Sex (D1): (0) bisexual (structurally and functionally)					Marion Chartier
Polemoniaceae	Linanthus jepsonii	100. Sex (D1)	Schemske & Goodwiliie 1996 (Madrono)	100. Sex (D1): (0) bisexual (structurally and functionally)					Maria von Balthazar
Ebenaceae	Lissocarpa benthamii	100. Sex (D1)	Wallnöfer 2004 (AnnNaturhistMusWien)	100. Sex (D1): (H) unisexual (general: structural status and monoecious/dioecious status unknown)					Stefan Löfstrand
Ebenaceae	Lissocarpa guianensis	100. Sex (D1)	Wallnöfer 2004 (AnnNaturhistMusWien)	100. Sex (D1): (H) unisexual (general: structural status and monoecious/dioecious status unknown)					Marion Chartier
Ebenaceae	Lissocarpa uyat	100. Sex (D1)	Wallnöfer 2004 (AnnNaturhistMusWien)	100. Sex (D1): (H) unisexual (general: structural status and monoecious/dioecious status unknown)					Marion Chartier
Ericaceae	Lyonia ovalifolia	100. Sex (D1)	Sleumer 1966-67 (FloraMalesiana)	100. Sex (D1): (0) bisexual (structurally and functionally)					Marion Chartier
Primulaceae	Lysimachia clethroides	100. Sex (D1)	Flora of China 2014 (website)	100. Sex (D1): (0) bisexual (structurally and functionally)					Marion Chartier
Primulaceae	Lysimachia nummularia	100. Sex (D1)	Flora of North America 2014 (website)	100. Sex (D1): (0) bisexual (structurally and functionally)					Marion Chartier
Primulaceae	Lysimachia ruhmeriana	100. Sex (D1)	Taylor 1958 (FloraTropEAfrica163)	100. Sex (D1): (0) bisexual (structurally and functionally)					Marion Chartier
Primulaceae	Lysimachia vittiformis	100. Sex (D1)	Flora of China 2014 (website)	100. Sex (D1): (0) bisexual (structurally and functionally)					Marion Chartier
Primulaceae	Lysimachia vulgaris	100. Sex (D1)	Flora of China 2014 (website)	100. Sex (D1): (0) bisexual (structurally and functionally)					Yannick Städler
Sapotaceae	Madhuca hainanensis	100. Sex (D1)	Aubréville 1963 (book)	100. Sex (D1): (0) bisexual (structurally and functionally)					Marion Chartier
Sapotaceae	Madhuca microphylla	100. Sex (D1)	Hooker 1837 (book)	100. Sex (D1): (0) bisexual (structurally and functionally)					Marion Chartier
Primulaceae	Maesa japonica	100. Sex (D1)	Caris et al 2000 (AnnBot)	100. Sex (D1): (0) bisexual (structurally and functionally)				In the species desriptions of FOC, Caris et al 2000 and Anderberg and Stahl 1995, there is no mention of unisexual flower, nor any illustration. I is yet still possible that these unisexual flowers exist. "Myrsinaceae are hermaphrodite or frequently dioe	Marion Chartier
Sapotaceae	Magodendron venefici	100. Sex (D1)	Pennington 1991 (book)	100. Sex (D1): (0) bisexual (structurally and functionally)					Marion Chartier
Theaceae	Malachodendron ovatum	100. Sex (D1)	Flora of North America 2014 (website)	100. Sex (D1): (0) bisexual (structurally and functionally)					Stefan Löfstrand
Sapotaceae	Manilkara zapota	100. Sex (D1)	Elisens et al 2013 (website)	100. Sex (D1): (0) bisexual (structurally and functionally)					Jürg Schönenberger
Marcgraviaceae	Marcgravia rectiflora	100. Sex (D1)	von Balthazar & Schönenberger 2013 (BJLS)	100. Sex (D1): (0) bisexual (structurally and functionally)					Maria von Balthazar
Marcgraviaceae	Marcgravia umbellata	100. Sex (D1)	Caris 2013 (book)	100. Sex (D1): (0) bisexual (structurally and functionally)					Maria von Balthazar
Marcgraviaceae	Marcgraviastrum pauciflorum	100. Sex (D1)	de Roon & Dressler 1997 (BotJahrb)	100. Sex (D1): (0) bisexual (structurally and functionally)					Maria von Balthazar
Marcgraviaceae	Marcgraviastrum subsessile	100. Sex (D1)	de Roon 1970 (AMBG)	100. Sex (D1): (0) bisexual (structurally and functionally)					Maria von Balthazar
Styracaceae	Melliodendron xylocarpum	100. Sex (D1)	Dickison 1993 (BJLS)	100. Sex (D1): (0) bisexual (structurally and functionally)					Stefan Löfstrand
Ericaceae	Menziesia ferruginea	100. Sex (D1)	Flora of North America 2014 (website)	100. Sex (D1): (0) bisexual (structurally and functionally)					Elisabeth Reyes
Sapotaceae	Micropholis cayennensis	100. Sex (D1)	Pennington 1990 (FloraNeotropica)	100. Sex (D1): (0) bisexual (structurally and functionally)					Marion Chartier
Sapotaceae	Micropholis crotonoides	100. Sex (D1)	Pennington 1990 (FloraNeotropica)	100. Sex (D1): (F) unisexual dioecious (general: structural status unknown)				no stamen on the female flowers, no information on the presence or absence of gynoecium on male flowers	Marion Chartier
Sapotaceae	Mimusops elengi	100. Sex (D1)	Aubréville 1963 (book)	100. Sex (D1): (0) bisexual (structurally and functionally)					Marion Chartier
Mitrastemonaceae	Mitrastemon matudae	100. Sex (D1)	The botanical magazine (Tokyo) 1936 (article)	100. Sex (D1): (0) bisexual (structurally and functionally)					Marion Chartier
Mitrastemonaceae	Mitrastemon yamamotoi	100. Sex (D1)	Flora of China 2014 (website)	100. Sex (D1): (0) bisexual (structurally and functionally)					Elisabeth Reyes
Primulaceae	Monoporus spathulatus	100. Sex (D1)	Perrier de la Bâthie 1953 (FloreMadagascar161)	100. Sex (D1): (H) unisexual (general: structural status and monoecious/dioecious status unknown)				fleurs "femelle par avortement constant des étamines et néanmoins autofécondes par parténogenèse" (flowers female per constant abortion of stamens, but fertile as they are partenogenetic)	Marion Chartier
Primulaceae	Myrsine laetevirens	100. Sex (D1)	Otegui & Cocucci 1999 (NordJBot)	100. Sex (D1): (9) unisexual dioecious (functionally), but structurally bisexual					Marion Chartier
Lecythidaceae	Napoleonaea vogelii	100. Sex (D1)	Ronse De Craene 2011 (article)	100. Sex (D1): (0) bisexual (structurally and functionally)					Maria von Balthazar
Sapotaceae	Neohemsleya usambarensis	100. Sex (D1)	Pennington 1991 (book)	100. Sex (D1): (B) unisexual dioecious (functionally), but structurally gynodioecious					Marion Chartier
Sapotaceae	Neolemonniera ogouensis	100. Sex (D1)	Aubréville 1961 (book)	100. Sex (D1): (0) bisexual (structurally and functionally)					Marion Chartier
Primulaceae	Neomezia cubensis	100. Sex (D1)	Votsch 1904 (BotJahrb)	100. Sex (D1): (0) bisexual (structurally and functionally)					Maria von Balthazar
Sapotaceae	Niemeyera chartacea	100. Sex (D1)	Swenson et al 2007 (Cladistics)	100. Sex (D1): (1) unisexual monoecious (structurally and functionally)					Marion Chartier
Marcgraviaceae	Norantea guianensis	100. Sex (D1)	Giraldo Cañas 2011 (book)	100. Sex (D1): (0) bisexual (structurally and functionally)					Maria von Balthazar
Sapotaceae	Northia seychellana	100. Sex (D1)	Pennington 1991 (book)	100. Sex (D1): (0) bisexual (structurally and functionally)					Marion Chartier
Sapotaceae	Omphalocarpum procerum	100. Sex (D1)	Aubréville 1961 (book)	100. Sex (D1): (D) unisexual gynodioecious (functionally), structurally bisexual					Marion Chartier
Primulaceae	Omphalogramma vinciflorum	100. Sex (D1)	Flora of China 2014 (website)	100. Sex (D1): (0) bisexual (structurally and functionally)					Elisabeth Reyes
Primulaceae	Oncostemum hieroglyforme	100. Sex (D1)	Perrier de la Bâthie 1953 (FloreMadagascar161)	100. Sex (D1): (0) bisexual (structurally and functionally)					Marion Chartier
Ericaceae	Orthilia secunda	100. Sex (D1)	Luteyn et al 1995 (FloraNeotropica66)	100. Sex (D1): (0) bisexual (structurally and functionally)					Marion Chartier
Lecythidaceae	Oubanguia africana	100. Sex (D1)	Appel 1996 (BJLS)	100. Sex (D1): (0) bisexual (structurally and functionally)					Maria von Balthazar
Ericaceae	Oxydendrum arboreum	100. Sex (D1)	Sargent 1893 (book)	100. Sex (D1): (0) bisexual (structurally and functionally)					Marion Chartier
Sapotaceae	Palaquium beccarianum	100. Sex (D1)	Lam 1925 (BullJBBuitenzorg)	100. Sex (D1): (0) bisexual (structurally and functionally)					Marion Chartier
Sapotaceae	Palaquium formosanum	100. Sex (D1)	Pennington 1991 (book)	100. Sex (D1): (0) bisexual (structurally and functionally)					Marion Chartier
Sapotaceae	Palaquium obovatum	100. Sex (D1)	Aubréville 1963 (book)	100. Sex (D1): (0) bisexual (structurally and functionally)					Marion Chartier
Styracaceae	Pamphilia pedicellata	100. Sex (D1)	Wallnöfer 1997 (AnnNaturhistMusWien)	100. Sex (D1): (D) unisexual gynodioecious (functionally), structurally bisexual					Stefan Löfstrand
Styracaceae	Parastyrax lacei	100. Sex (D1)	Flora of China 2014 (website)	100. Sex (D1): (0) bisexual (structurally and functionally)					Stefan Löfstrand
Primulaceae	Parathesis glabra	100. Sex (D1)	Lundell 1966 (book)	100. Sex (D1): (0) bisexual (structurally and functionally)					Marion Chartier
Sapotaceae	Payena lucida	100. Sex (D1)	Pennington 1991 (book)	100. Sex (D1): (0) bisexual (structurally and functionally)					Marion Chartier
Primulaceae	Pelletiera wildpretii	100. Sex (D1)	Valdés 1980 (Candollea)	100. Sex (D1): (0) bisexual (structurally and functionally)					Marion Chartier
Tetrameristaceae	Pelliciera rhizophorae	100. Sex (D1)	von Balthazar & Schönenberger 2013 (BJLS)	100. Sex (D1): (0) bisexual (structurally and functionally)					Maria von Balthazar
Ericaceae	Pentachondra pumila	100. Sex (D1)	Bentham & Mueller 1863-1878 (book)	100. Sex (D1): (0) bisexual (structurally and functionally)					Marion Chartier
Tetrameristaceae	Pentamerista neotropica	100. Sex (D1)	von Balthazar & Schönenberger 2013 (BJLS)	100. Sex (D1): (0) bisexual (structurally and functionally)					Maria von Balthazar
Pentaphylacaceae	Pentaphylax euryoides	100. Sex (D1)	Hooker 1849 (HookerJBotKewGardMisc)	100. Sex (D1): (0) bisexual (structurally and functionally)					Florian Jabbour
Ericaceae	Pernettya hirta	100. Sex (D1)	Luteyn et al 1995 (FloraNeotropica66)	100. Sex (D1): (0) bisexual (structurally and functionally)					Marion Chartier
Lecythidaceae	Petersianthus macrocarpus	100. Sex (D1)	Tsou 1994 (MemNYBotGard)	100. Sex (D1): (1) unisexual monoecious (structurally and functionally)					Maria von Balthazar
Polemoniaceae	Phlox divaricata	100. Sex (D1)	Schönenberger 2009 (IJPS)	100. Sex (D1): (0) bisexual (structurally and functionally)					Agnes Dellinger
Ericaceae	Phyllodoce caerulea	100. Sex (D1)	Flora of North America 2014 (website)	100. Sex (D1): (0) bisexual (structurally and functionally)					Marion Chartier
Sapotaceae	Pichonia balansana	100. Sex (D1)	Aubréville 1967 (book)	100. Sex (D1): (0) bisexual (structurally and functionally)					Marion Chartier
Ericaceae	Pieris cubensis	100. Sex (D1)	Luteyn et al 1995 (FloraNeotropica66)	100. Sex (D1): (0) bisexual (structurally and functionally)					Marion Chartier
Lecythidaceae	Pierrina zenkeri	100. Sex (D1)	Engler 1921 (article)	100. Sex (D1): (0) bisexual (structurally and functionally)					Maria von Balthazar
Theaceae	Piquetia piquetiana	100. Sex (D1)	Melchior 1925 (book)	100. Sex (D1): (0) bisexual (structurally and functionally)					Stefan Löfstrand
Sapotaceae	Planchonella kuebiniensis	100. Sex (D1)	Aubréville 1967 (book)	100. Sex (D1): (H) unisexual (general: structural status and monoecious/dioecious status unknown)				hermaphroditic and female flowers, but no info on the mono or dioecous status. Female flowers bear filaments lacking anthers.	Marion Chartier
Sapotaceae	Planchonella obovata	100. Sex (D1)	Wight 1846vol4 (book)	100. Sex (D1): (0) bisexual (structurally and functionally)					Marion Chartier
Lecythidaceae	Planchonia careya	100. Sex (D1)	Tsou 1994 (MemNYBotGard)	100. Sex (D1): (0) bisexual (structurally and functionally)					Maria von Balthazar
Polemoniaceae	Polemonium caeruleum	100. Sex (D1)	Kapil et al 1968 (Phytomorph)	100. Sex (D1): (0) bisexual (structurally and functionally)					Maria von Balthazar
Polemoniaceae	Polemonium reptans	100. Sex (D1)	Schönenberger 2009 (IJPS)	100. Sex (D1): (0) bisexual (structurally and functionally)					Agnes Dellinger
Theaceae	Polyspora axillaris	100. Sex (D1)	Flora of China 2014 (website)	100. Sex (D1): (0) bisexual (structurally and functionally)					Stefan Löfstrand
Sapotaceae	Pouteria bangii	100. Sex (D1)	Pennington 1990 (FloraNeotropica)	100. Sex (D1): (9) unisexual dioecious (functionally), but structurally bisexual					Marion Chartier
Sapotaceae	Pouteria campechiana	100. Sex (D1)	Pennington 1990 (FloraNeotropica)	100. Sex (D1): (H) unisexual (general: structural status and monoecious/dioecious status unknown)					Marion Chartier
Sapotaceae	Pouteria foveolata	100. Sex (D1)	Pennington 1990 (FloraNeotropica)	100. Sex (D1): (0) bisexual (structurally and functionally)					Marion Chartier
Sapotaceae	Pouteria ramiflora	100. Sex (D1)	Pennington 1990 (FloraNeotropica)	100. Sex (D1): (9) unisexual dioecious (functionally), but structurally bisexual					Marion Chartier
Sapotaceae	Pradosia colombiana	100. Sex (D1)	Pennington 1990 (FloraNeotropica)	100. Sex (D1): (0) bisexual (structurally and functionally)					Marion Chartier
Symplocaceae	Praealstonia parvifolia	100. Sex (D1)	Flora of Ecuador 43 - Symplocaceae 1991 (article)	100. Sex (D1): (0) bisexual (structurally and functionally)					Stefan Löfstrand
Primulaceae	Primula veris	100. Sex (D1)	Anderberg & Ståhl 1995 (CanJBot)	100. Sex (D1): (0) bisexual (structurally and functionally)					Agnes Dellinger
Ericaceae	Prionotes cerinthoides	100. Sex (D1)	Bentham & Mueller 1863-1878 (book)	100. Sex (D1): (0) bisexual (structurally and functionally)					Marion Chartier
Marcgraviaceae	Pseudosarcopera diaz-piedrahitae	100. Sex (D1)	Giraldo-Cañas 2007 (Caldasia)	100. Sex (D1): (0) bisexual (structurally and functionally)					Maria von Balthazar
Styracaceae	Pterostyrax corymbosus	100. Sex (D1)	Perkins 1928 (book)	100. Sex (D1): (0) bisexual (structurally and functionally)					Stefan Löfstrand
Styracaceae	Pterostyrax hispidus	100. Sex (D1)	Perkins 1928 (book)	100. Sex (D1): (0) bisexual (structurally and functionally)					Stefan Löfstrand
Clethraceae	Purdiaea nutans	100. Sex (D1)	Flora of Ecuador 146b - Cyrillaceae 1992 (book)	100. Sex (D1): (0) bisexual (structurally and functionally)					Stefan Löfstrand
Clethraceae	Purdiaea stenopetala	100. Sex (D1)	Flora de la República de Cuba 1998-2013 (book)	100. Sex (D1): (0) bisexual (structurally and functionally)					Stefan Löfstrand
Sapotaceae	Pycnandra benthamii	100. Sex (D1)	Aubréville 1967 (book)	100. Sex (D1): (0) bisexual (structurally and functionally)					Marion Chartier
Theaceae	Pyrenaria spectabilis	100. Sex (D1)	Flora of China 2014 (website)	100. Sex (D1): (0) bisexual (structurally and functionally)					Stefan Löfstrand
Ericaceae	Pyrola rotundifolia	100. Sex (D1)	Flora of China 2014 (website)	100. Sex (D1): (0) bisexual (structurally and functionally)					Marion Chartier
Diapensiaceae	Pyxidanthera barbulata	100. Sex (D1)	Palser 1963 (BotGaz)	100. Sex (D1): (0) bisexual (structurally and functionally)					Stefan Löfstrand
Styracaceae	Rehderodendron macrocarpum	100. Sex (D1)	Dickison 1993 (BJLS)	100. Sex (D1): (0) bisexual (structurally and functionally)					Stefan Löfstrand
Lecythidaceae	Rhaptopetalum geophylax	100. Sex (D1)	Cheek et al 2002 (KewBull)	100. Sex (D1): (0) bisexual (structurally and functionally)					Maria von Balthazar
Ericaceae	Rhododendron simsii	100. Sex (D1)	Luteyn et al 1995 (FloraNeotropica66)	100. Sex (D1): (0) bisexual (structurally and functionally)					Marion Chartier
Roridulaceae	Roridula dentata	100. Sex (D1)	Diels 1930 (EnglerPrantl)	100. Sex (D1): (0) bisexual (structurally and functionally)					Stefan Löfstrand
Roridulaceae	Roridula gorgonias	100. Sex (D1)	Vani-Hardev 1972 (BeitrBiolPfl)	100. Sex (D1): (0) bisexual (structurally and functionally)					Jürg Schönenberger
Ebenaceae	Royena sessilifolia	100. Sex (D1)	Hiern 1873 (book)	100. Sex (D1): (0) bisexual (structurally and functionally)				"ovary rarely abortive on male flowers"	Marion Chartier
Marcgraviaceae	Ruyschia phylladenia	100. Sex (D1)	de Roon 1970 (AMBG)	100. Sex (D1): (0) bisexual (structurally and functionally)					Maria von Balthazar
Primulaceae	Samolus repens	100. Sex (D1)	Anderberg & Ståhl 1995 (CanJBot)	100. Sex (D1): (0) bisexual (structurally and functionally)					Agnes Dellinger
Primulaceae	Samolus valerandi	100. Sex (D1)	Ghazanfar & Edmondson 2013 (FloraIraq)	100. Sex (D1): (0) bisexual (structurally and functionally)					Marion Chartier
Sapotaceae	Sarcaulus brasiliensis	100. Sex (D1)	Pennington 1990 (FloraNeotropica)	100. Sex (D1): (9) unisexual dioecious (functionally), but structurally bisexual					Marion Chartier
Marcgraviaceae	Sarcopera sessiliflora	100. Sex (D1)	von Balthazar & Schönenberger 2013 (BJLS)	100. Sex (D1): (0) bisexual (structurally and functionally)					Maria von Balthazar
Sapotaceae	Sarcosperma laurinum	100. Sex (D1)	Aubréville 1963 (book)	100. Sex (D1): (0) bisexual (structurally and functionally)					Marion Chartier
Sarraceniaceae	Sarracenia flava	100. Sex (D1)	Macfarlane 1908 (book)	100. Sex (D1): (0) bisexual (structurally and functionally)					Stefan Löfstrand
Sarraceniaceae	Sarracenia minor	100. Sex (D1)	Flora of North America 2014 (website)	100. Sex (D1): (0) bisexual (structurally and functionally)					Stefan Löfstrand
Sarraceniaceae	Sarracenia purpurea	100. Sex (D1)	Uphof 1936 (book)	100. Sex (D1): (0) bisexual (structurally and functionally)					Jürg Schönenberger
Sarraceniaceae	Sarracenia rosea	100. Sex (D1)	Flora of North America 2014 (website)	100. Sex (D1): (0) bisexual (structurally and functionally)					Stefan Löfstrand
Sarraceniaceae	Sarracenia rubra	100. Sex (D1)	Macfarlane 1908 (book)	100. Sex (D1): (0) bisexual (structurally and functionally)					Stefan Löfstrand
Ericaceae	Satyria grandifolia	100. Sex (D1)	Luteyn 1996 (FloraEcuador54Ericaceae)	100. Sex (D1): (0) bisexual (structurally and functionally)					Marion Chartier
Actinidiaceae	Saurauia excelsa	100. Sex (D1)	Soejarto 1969 (JArnArbor)	100. Sex (D1): (9) unisexual dioecious (functionally), but structurally bisexual				rarely hermaphroditic (with slightly lower pollen fertility than male specimens)	Stefan Löfstrand
Actinidiaceae	Saurauia kegeliana	100. Sex (D1)	Hunter 1966 (AMBG)	100. Sex (D1): (0) bisexual (structurally and functionally)				there are two morphs in this species: short style and long style. Soejarto (1969) showed that this is most often (although not exclusively) an indication of cryptic dioecy. Hunter (1966) himself notes that very few specimens of Saurauia set fruit.	Stefan Löfstrand
Actinidiaceae	Saurauia montana	100. Sex (D1)	Haber & Bawa 1984 (AMBG)	100. Sex (D1): (9) unisexual dioecious (functionally), but structurally bisexual					Stefan Löfstrand
Actinidiaceae	Saurauia napaulensis	100. Sex (D1)	Cuong et al 2007 (Blumea)	100. Sex (D1): (9) unisexual dioecious (functionally), but structurally bisexual					Stefan Löfstrand
Actinidiaceae	Saurauia subspinosa	100. Sex (D1)	Brown 1935 (TransProcBotSocEdinburgh)	100. Sex (D1): (0) bisexual (structurally and functionally)					Stefan Löfstrand
Theaceae	Schima superba	100. Sex (D1)	Tsou 1998 (AmJBot)	100. Sex (D1): (0) bisexual (structurally and functionally)					Elisabeth Reyes
Diapensiaceae	Schizocodon soldanelloides	100. Sex (D1)	Palser 1963 (BotGaz)	100. Sex (D1): (0) bisexual (structurally and functionally)					Stefan Löfstrand
Marcgraviaceae	Schwartzia brasiliensis	100. Sex (D1)	von Balthazar & Schönenberger 2013 (BJLS)	100. Sex (D1): (0) bisexual (structurally and functionally)					Maria von Balthazar
Lecythidaceae	Scytopetalum klaineanum	100. Sex (D1)	Appel 1996 (BJLS)	100. Sex (D1): (0) bisexual (structurally and functionally)					Maria von Balthazar
Diapensiaceae	Shortia galacifolia	100. Sex (D1)	Flora of North America 2014 (website)	100. Sex (D1): (0) bisexual (structurally and functionally)					Stefan Löfstrand
Diapensiaceae	Shortia rotundifolia	100. Sex (D1)	Flora of China 2014 (website)	100. Sex (D1): (0) bisexual (structurally and functionally)					Stefan Löfstrand
Diapensiaceae	Shortia uniflora	100. Sex (D1)	Ohwi 1965 (book)	100. Sex (D1): (0) bisexual (structurally and functionally)					Stefan Löfstrand
Sapotaceae	Sideroxylon horridum	100. Sex (D1)	Pennington 1990 (FloraNeotropica)	100. Sex (D1): (0) bisexual (structurally and functionally)					Marion Chartier
Styracaceae	Sinojackia xylocarpa	100. Sex (D1)	Dickison 1993 (BJLS)	100. Sex (D1): (0) bisexual (structurally and functionally)					Stefan Löfstrand
Sladeniaceae	Sladenia celastrifolia	100. Sex (D1)	Flora of China 2014 (website)	100. Sex (D1): (0) bisexual (structurally and functionally)					Elisabeth Reyes
Sladeniaceae	Sladenia celastrifolia	100. Sex (D1)	Kurz 1873 (JBotanyBritFor)	100. Sex (D1): (0) bisexual (structurally and functionally)					Florian Jabbour
Sladeniaceae	Sladenia integrifolia	100. Sex (D1)	Shui et al 2002 (Novon)	100. Sex (D1): (0) bisexual (structurally and functionally)					Florian Jabbour
Primulaceae	Soldanella alpina	100. Sex (D1)	Zhang & Kadereit 2002 (NordJBot)	100. Sex (D1): (0) bisexual (structurally and functionally)					Marion Chartier
Marcgraviaceae	Souroubea vallicola	100. Sex (D1)	von Balthazar & Schönenberger 2013 (BJLS)	100. Sex (D1): (0) bisexual (structurally and functionally)					Maria von Balthazar
Theaceae	Stewartia pseudocamellia	100. Sex (D1)	Erbar 1986 (BotJahrb)	100. Sex (D1): (0) bisexual (structurally and functionally)					Stefan Löfstrand
Primulaceae	Stimpsonia chamaedryoides	100. Sex (D1)	Flora of China 2014 (website)	100. Sex (D1): (0) bisexual (structurally and functionally)					Marion Chartier
Styracaceae	Styrax americanus	100. Sex (D1)	Flora of North America 2014 (website)	100. Sex (D1): (0) bisexual (structurally and functionally)					Stefan Löfstrand
Styracaceae	Styrax chinensis	100. Sex (D1)	Flora of China 2014 (website)	100. Sex (D1): (0) bisexual (structurally and functionally)					Stefan Löfstrand
Styracaceae	Styrax japonicus	100. Sex (D1)	Dickison 1993 (BJLS)	100. Sex (D1): (0) bisexual (structurally and functionally)					Stefan Löfstrand
Styracaceae	Styrax obassia	100. Sex (D1)	Perkins 1907 (book)	100. Sex (D1): (0) bisexual (structurally and functionally)					Stefan Löfstrand
Styracaceae	Styrax officinalis	100. Sex (D1)	Perkins 1928 (book)	100. Sex (D1): (0) bisexual (structurally and functionally)					Jürg Schönenberger
Styracaceae	Styrax redivivus	100. Sex (D1)	Flora of North America 2014 (website)	100. Sex (D1): (0) bisexual (structurally and functionally)					Stefan Löfstrand
Pentaphylacaceae	Symplococarpon purpusii	100. Sex (D1)	Kobuski 1941 (JArnArbor)	100. Sex (D1): (0) bisexual (structurally and functionally)					Florian Jabbour
Symplocaceae	Symplocos anomala	100. Sex (D1)	Flora of China 2014 (website)	100. Sex (D1): (0) bisexual (structurally and functionally)					Stefan Löfstrand
Symplocaceae	Symplocos austromexicana	100. Sex (D1)	Almeda 1976 (Madroño)	100. Sex (D1): (0) bisexual (structurally and functionally)					Stefan Löfstrand
Symplocaceae	Symplocos kleinii	100. Sex (D1)	Aranha Filho et al 2013 (KewBull)	100. Sex (D1): (9) unisexual dioecious (functionally), but structurally bisexual				nota that staminate flowers have lost the style and stigma, but retains the ovary	Stefan Löfstrand
Symplocaceae	Symplocos lanata	100. Sex (D1)	Brand 1901 (book)	100. Sex (D1): (0) bisexual (structurally and functionally)					Stefan Löfstrand
Symplocaceae	Symplocos martinicensis	100. Sex (D1)	Flora de la República de Cuba 1998-2013 (book)	100. Sex (D1): (0) bisexual (structurally and functionally)					Stefan Löfstrand
Symplocaceae	Symplocos paniculata	100. Sex (D1)	Flora of China 2014 (website)	100. Sex (D1): (0) bisexual (structurally and functionally)					Stefan Löfstrand
Symplocaceae	Symplocos tinctoria	100. Sex (D1)	Flora of North America 2014 (website)	100. Sex (D1): (0) bisexual (structurally and functionally)					Stefan Löfstrand
Symplocaceae	Symplocos zizyphoides	100. Sex (D1)	Stefan D. Löfstrand 2013 (personal observation)	100. Sex (D1): (0) bisexual (structurally and functionally)					Stefan Löfstrand
Sapotaceae	Synsepalum dulcificum	100. Sex (D1)	Aubréville 1961 (book)	100. Sex (D1): (0) bisexual (structurally and functionally)					Marion Chartier
Pentaphylacaceae	Taonabo stuebelii	100. Sex (D1)	Hieronymus 1896 (BotJahrb)	100. Sex (D1): (0) bisexual (structurally and functionally)					Florian Jabbour
Primulaceae	Tapeinosperma clavatum	100. Sex (D1)	Anderberg & Ståhl 1995 (CanJBot)	100. Sex (D1): (0) bisexual (structurally and functionally)					Marion Chartier
Ericaceae	Tepuia venusta	100. Sex (D1)	Luteyn et al 1995 (FloraNeotropica66)	100. Sex (D1): (0) bisexual (structurally and functionally)					Marion Chartier
Pentaphylacaceae	Ternstroemia gymnanthera	100. Sex (D1)	Flora of China 2014 (website)	100. Sex (D1): (C) unisexual androdioecious (structurally and functionally)					Florian Jabbour
Pentaphylacaceae	Ternstroemia stahlii	100. Sex (D1)	Melchior 1925 (book)	100. Sex (D1): (0) bisexual (structurally and functionally)					Jürg Schönenberger
Pentaphylacaceae	Ternstroemiopsis sandwicensis	100. Sex (D1)	Urban 1896 (BerDeutschBotGes)	100. Sex (D1): (9) unisexual dioecious (functionally), but structurally bisexual					Florian Jabbour
Tetrameristaceae	Tetramerista glabra	100. Sex (D1)	Sugau 1996 (TreeFloraSabahSarawak)	100. Sex (D1): (0) bisexual (structurally and functionally)					Maria von Balthazar
Primulaceae	Theophrasta americana	100. Sex (D1)	Ståhl 2010 (FloraNeotropica)	100. Sex (D1): (0) bisexual (structurally and functionally)					Maria von Balthazar
Theaceae	Theopsis forrestii	100. Sex (D1)	Melchior 1925 (book)	100. Sex (D1): (0) bisexual (structurally and functionally)					Stefan Löfstrand
Ericaceae	Therorhodion camtschaticum	100. Sex (D1)	Small 1914 (NorthAmerFlora)	100. Sex (D1): (0) bisexual (structurally and functionally)					Marion Chartier
Sapotaceae	Tieghemella africana	100. Sex (D1)	Aubréville 1961 (book)	100. Sex (D1): (0) bisexual (structurally and functionally)					Marion Chartier
Sapotaceae	Tridesmostemon omphalocarpoides	100. Sex (D1)	Pennington 1991 (book)	100. Sex (D1): (0) bisexual (structurally and functionally)				In the descriptions of Engler and Pennington, flowers are bisexual. In the description of Aubréville 1961, there is mention of female flowers that Pennington never observed. These female flowers have aborted anthers.	Marion Chartier
Primulaceae	Trientalis europaea	100. Sex (D1)	Flora of North America 2014 (website)	100. Sex (D1): (0) bisexual (structurally and functionally)					Marion Chartier
Sapotaceae	Tsebona macrantha	100. Sex (D1)	Aubréville 1974 (book)	100. Sex (D1): (0) bisexual (structurally and functionally)					Marion Chartier
Ericaceae	Vaccinium macrocarpon	100. Sex (D1)	Flora of North America 2014 (website)	100. Sex (D1): (0) bisexual (structurally and functionally)					Elisabeth Reyes
Ericaceae	Vaccinium myrtillus	100. Sex (D1)	Flora of North America 2011 (website)	100. Sex (D1): (0) bisexual (structurally and functionally)					Bader Kezzim
Pentaphylacaceae	Visnea mocanera	100. Sex (D1)	Linnaeus 1782 (book)	100. Sex (D1): (0) bisexual (structurally and functionally)					Florian Jabbour
Primulaceae	Vitaliana primuliflora	100. Sex (D1)	Tutin et al 1972 (FloraEuropaea3)	100. Sex (D1): (0) bisexual (structurally and functionally)					Marion Chartier
Sapotaceae	Vitellaria paradoxa	100. Sex (D1)	Pennington 1991 (book)	100. Sex (D1): (0) bisexual (structurally and functionally)					Marion Chartier
Sapotaceae	Vitellariopsis marginata	100. Sex (D1)	Flora Zambesiaca 2014 (website)	100. Sex (D1): (0) bisexual (structurally and functionally)					Marion Chartier
Primulaceae	Votschia nemophila	100. Sex (D1)	Ståhl 1993 (Brittonia)	100. Sex (D1): (0) bisexual (structurally and functionally)					Maria von Balthazar
Sapotaceae	Xantolis cambodiana	100. Sex (D1)	Aubréville 1963 (book)	100. Sex (D1): (0) bisexual (structurally and functionally)					Marion Chartier
Ericaceae	Zenobia pulverulenta	100. Sex (D1)	Flora of North America 2014 (website)	100. Sex (D1): (0) bisexual (structurally and functionally)					Marion Chartier
Polemoniaceae	Acanthogilia gloriosa	100. Sex (D1)	Schönenberger 2009 (IJPS)	100. Sex (D1): (0) bisexual (structurally and functionally)					Agnes Dellinger
Ericaceae	Acrostemon hirsutus	100. Sex (D1)	Harvey et al 1859-1933 (book)	100. Sex (D1): (0) bisexual (structurally and functionally)				From the family-level description	Laetitia Carrive
Ericaceae	Acrotriche divaricata	100. Sex (D1)	Paterson 1960 (article)	100. Sex (D1): (0) bisexual (structurally and functionally)					Laetitia Carrive
Actinidiaceae	Actinidia arguta	100. Sex (D1)	Flora of China 2010 (website)	100. Sex (D1): (9) unisexual dioecious (functionally), but structurally bisexual				rarely bisexual or trimonoecious	Stefan Löfstrand
Actinidiaceae	Actinidia callosa	100. Sex (D1)	Actinidia callosa SL001 Stefan Löfstrand 2014 (personal observation)	100. Sex (D1): (9) unisexual dioecious (functionally), but structurally bisexual				rarely trimonoecious	Stefan Löfstrand
Actinidiaceae	Actinidia chinensis	100. Sex (D1)	Schmid 1978 (BotJahrb)	100. Sex (D1): (9) unisexual dioecious (functionally), but structurally bisexual				male flowers have pistilloidia. female flowers have stamens that produce non-viable pollen	Jürg Schönenberger
Actinidiaceae	Actinidia chinensis	100. Sex (D1)	Flora of China 2014 (website)	100. Sex (D1): (9) unisexual dioecious (functionally), but structurally bisexual				rarely bisexual or trimonoecious	Stefan Löfstrand
Actinidiaceae	Actinidia kolomikta	100. Sex (D1)	Flora of China 2014 (website)	100. Sex (D1): (9) unisexual dioecious (functionally), but structurally bisexual				rarely trimonoecious	Stefan Löfstrand
Actinidiaceae	Actinidia melanandra	100. Sex (D1)	Flora of China 2014 (website)	100. Sex (D1): (9) unisexual dioecious (functionally), but structurally bisexual				rarely trimonoecious	Stefan Löfstrand
Pentaphylacaceae	Adinandra formosana	100. Sex (D1)	Matsumura & Hayata 1906 (JCollSciImpUnivTokyo)	100. Sex (D1): (0) bisexual (structurally and functionally)					Florian Jabbour
Primulaceae	Aegiceras corniculatus	100. Sex (D1)	Ma & Saunders 2003 (PlantSystEvol)	100. Sex (D1): (0) bisexual (structurally and functionally)					Yannick Städler
Ericaceae	Agapetes buxifolia	100. Sex (D1)	Clarke 1882 (FlorBritIndiVacciniaceae)	100. Sex (D1): (0) bisexual (structurally and functionally)					Marion Chartier
Ericaceae	Agapetes serpens	100. Sex (D1)	Flora of China 2014 (website)	100. Sex (D1): (0) bisexual (structurally and functionally)				Genus-level description	Laetitia Carrive
Ericaceae	Agarista albiflora	100. Sex (D1)	Judd 1984 (JArnArbor)	100. Sex (D1): (0) bisexual (structurally and functionally)					Laetitia Carrive
Ericaceae	Agarista sleumeri	100. Sex (D1)	Luteyn et al 1995 (FloraNeotropica66)	100. Sex (D1): (0) bisexual (structurally and functionally)					Marion Chartier
Polemoniaceae	Aliciella latifolia	100. Sex (D1)	Porter 1998 (Aliso)	100. Sex (D1): (0) bisexual (structurally and functionally)					Maria von Balthazar
Lecythidaceae	Allantoma lineata	100. Sex (D1)	Tsou 1994 (MemNYBotGard)	100. Sex (D1): (0) bisexual (structurally and functionally)					Maria von Balthazar
Polemoniaceae	Allophyllum divaricatum	100. Sex (D1)	Grant & Grant 1955 (Aliso)	100. Sex (D1): (0) bisexual (structurally and functionally)					Maria von Balthazar
Ericaceae	Allotropa virgata	100. Sex (D1)	Flora of North America 2014 (website)	100. Sex (D1): (0) bisexual (structurally and functionally)					Laetitia Carrive
Styracaceae	Alniphyllum fortunei	100. Sex (D1)	Flora of China 2014 (website)	100. Sex (D1): (0) bisexual (structurally and functionally)					Stefan Löfstrand
Primulaceae	Amblyanthopsis membranacea	100. Sex (D1)	Mez 1902 (book)	100. Sex (D1): (0) bisexual (structurally and functionally)					Florian Jabbour
Primulaceae	Amblyanthus glandulosus	100. Sex (D1)	Mez 1902 (book)	100. Sex (D1): (0) bisexual (structurally and functionally)					Florian Jabbour
Primulaceae	Anagallis arvensis	100. Sex (D1)	Flora of North America 2014 (website)	100. Sex (D1): (0) bisexual (structurally and functionally)					Marion Chartier
Primulaceae	Anagallis minima	100. Sex (D1)	Flora of North America 2014 (website)	100. Sex (D1): (0) bisexual (structurally and functionally)					Marion Chartier
Ericaceae	Andersonia brevifolia	100. Sex (D1)	Watson 1962 (KewBull)	100. Sex (D1): (0) bisexual (structurally and functionally)				Generic description	Laetitia Carrive
Ericaceae	Andromeda polifolia	100. Sex (D1)	Flora of North America 2014 (website)	100. Sex (D1): (0) bisexual (structurally and functionally)					Elisabeth Reyes
Primulaceae	Androsace maxima	100. Sex (D1)	Ghazanfar & Edmondson 2013 (FloraIraq)	100. Sex (D1): (0) bisexual (structurally and functionally)					Marion Chartier
Pentaphylacaceae	Anneslea fragrans	100. Sex (D1)	Wallich 1830 (book)	100. Sex (D1): (0) bisexual (structurally and functionally)					Florian Jabbour
Ericaceae	Anomalanthus marlothii	100. Sex (D1)	Harvey et al 1859-1933 (book)	100. Sex (D1): (0) bisexual (structurally and functionally)				Family-level description	Laetitia Carrive
Primulaceae	Antistrophe glabra	100. Sex (D1)	King 1902 (book)	100. Sex (D1): (0) bisexual (structurally and functionally)					Florian Jabbour
Theaceae	Apterosperma oblata	100. Sex (D1)	Flora of China 2014 (website)	100. Sex (D1): (0) bisexual (structurally and functionally)					Stefan Löfstrand
Ericaceae	Arbutus menziesii	100. Sex (D1)	Flora of North America 2014 (website)	100. Sex (D1): (0) bisexual (structurally and functionally)					Marion Chartier
Pentaphylacaceae	Archboldiodendron calosericeum	100. Sex (D1)	Kobuski 1940 (JArnArbor)	100. Sex (D1): (0) bisexual (structurally and functionally)					Florian Jabbour
Ericaceae	Arctostaphylos uva-ursi	100. Sex (D1)	Flora of North America 2014 (website)	100. Sex (D1): (0) bisexual (structurally and functionally)					Elisabeth Reyes
Primulaceae	Ardisia acutata	100. Sex (D1)	Flora of China 2014 (website)	100. Sex (D1): (0) bisexual (structurally and functionally)					Florian Jabbour
Primulaceae	Ardisia calycosa	100. Sex (D1)	Pipoly & Ricketson 1999 (Sida)	100. Sex (D1): (0) bisexual (structurally and functionally)					Marion Chartier
Primulaceae	Ardisiandra primuloides	100. Sex (D1)	Hooker 1864 (JProcLinnSocBot)	100. Sex (D1): (0) bisexual (structurally and functionally)					Florian Jabbour
Primulaceae	Ardisiandra wettsteinii	100. Sex (D1)	Taylor 1958 (FloraTropEAfrica163)	100. Sex (D1): (0) bisexual (structurally and functionally)					Marion Chartier
Sapotaceae	Argania spinosa	100. Sex (D1)	Hooker 1854 (HookerJBotKewGardMisc)	100. Sex (D1): (0) bisexual (structurally and functionally)					Marion Chartier
Lecythidaceae	Asteranthos brasiliensis	100. Sex (D1)	Tsou 1994 (MemNYBotGard)	100. Sex (D1): (0) bisexual (structurally and functionally)					Maria von Balthazar
Sapotaceae	Aubregrinia taiensis	100. Sex (D1)	Pennington 1991 (book)	100. Sex (D1): (9) unisexual dioecious (functionally), but structurally bisexual				no information on the presence of pistillodes in the male flowers. Staminodes on the female flowers.	Marion Chartier
Sapotaceae	Aulandra cauliflora	100. Sex (D1)	Pennington 1991 (book)	100. Sex (D1): (0) bisexual (structurally and functionally)					Marion Chartier
Sapotaceae	Autranella congolensis	100. Sex (D1)	Pennington 1991 (book)	100. Sex (D1): (0) bisexual (structurally and functionally)					Marion Chartier
Primulaceae	Badula fragilis	100. Sex (D1)	Jussieu 1789 (book)	100. Sex (D1): (0) bisexual (structurally and functionally)					Florian Jabbour
Sapotaceae	Baillonella toxisperma	100. Sex (D1)	Pennington 1991 (book)	100. Sex (D1): (0) bisexual (structurally and functionally)					Marion Chartier
Pentaphylacaceae	Balthasaria mannii	100. Sex (D1)	Oliver 1868 (book)	100. Sex (D1): (0) bisexual (structurally and functionally)					Florian Jabbour
Lecythidaceae	Barringtonia asiatica	100. Sex (D1)	Flora of China 2013 (website)	100. Sex (D1): (0) bisexual (structurally and functionally)					Stefan Löfstrand
Lecythidaceae	Barringtonia racemosa	100. Sex (D1)	Tsou 1994 (MemNYBotGard)	100. Sex (D1): (1) unisexual monoecious (structurally and functionally)					Maria von Balthazar
Sapotaceae	Beccariella sebertii	100. Sex (D1)	Aubréville 1967 (book)	100. Sex (D1): (0) bisexual (structurally and functionally)					Marion Chartier
Ericaceae	Bejaria racemosa	100. Sex (D1)	Flora of North America 2014 (website)	100. Sex (D1): (0) bisexual (structurally and functionally)					Elisabeth Reyes
Diapensiaceae	Berneuxia thibetica	100. Sex (D1)	Flora of China 2014 (website)	100. Sex (D1): (0) bisexual (structurally and functionally)					Stefan Löfstrand
Lecythidaceae	Bertholletia excelsa	100. Sex (D1)	Tsou & Mori 2007 (AmJBot)	100. Sex (D1): (0) bisexual (structurally and functionally)					Maria von Balthazar
Primulaceae	Bonellia albiflora	100. Sex (D1)	Flora of North America 2014 (website)	100. Sex (D1): (0) bisexual (structurally and functionally)					Florian Jabbour
Polemoniaceae	Bonplandia geminiflora	100. Sex (D1)	Brand 1907 (book)	100. Sex (D1): (0) bisexual (structurally and functionally)					Maria von Balthazar
Lecythidaceae	Brazzeia longipedicellata	100. Sex (D1)	Appel 1996 (BJLS)	100. Sex (D1): (0) bisexual (structurally and functionally)					Maria von Balthazar
Sapotaceae	Breviea sericea	100. Sex (D1)	Pennington 1991 (book)	100. Sex (D1): (0) bisexual (structurally and functionally)					Marion Chartier
Styracaceae	Bruinsmia styracoides	100. Sex (D1)	Perkins 1928 (book)	100. Sex (D1): (0) bisexual (structurally and functionally)					Stefan Löfstrand
Polemoniaceae	Bryantiella palmeri	100. Sex (D1)	Watson 1889 (ProcAmerAcadArts)	100. Sex (D1): (0) bisexual (structurally and functionally)					Maria von Balthazar
Primulaceae	Bryocarpum himalaicum	100. Sex (D1)	Flora of China 2014 (website)	100. Sex (D1): (0) bisexual (structurally and functionally)					Elisabeth Reyes
Sapotaceae	Burckella banikiensis	100. Sex (D1)	Pennington 1991 (book)	100. Sex (D1): (0) bisexual (structurally and functionally)					Marion Chartier
Ericaceae	Calluna vulgaris	100. Sex (D1)	Flora of North America 2014 (website)	100. Sex (D1): (0) bisexual (structurally and functionally)					Elisabeth Reyes
Theaceae	Camellia japonica	100. Sex (D1)	Flora of China 2014 (website)	100. Sex (D1): (0) bisexual (structurally and functionally)					Stefan Löfstrand
Theaceae	Camellia sinensis	100. Sex (D1)	Melchior 1925 (book)	100. Sex (D1): (0) bisexual (structurally and functionally)					Jürg Schönenberger
Polemoniaceae	Cantua buxifolia	100. Sex (D1)	Brand 1907 (book)	100. Sex (D1): (0) bisexual (structurally and functionally)					Maria von Balthazar
Polemoniaceae	Cantua coerulea	100. Sex (D1)	Schönenberger 2009 (IJPS)	100. Sex (D1): (0) bisexual (structurally and functionally)					Agnes Dellinger
Polemoniaceae	Cantua flexuosa	100. Sex (D1)	Schönenberger 2009 (IJPS)	100. Sex (D1): (0) bisexual (structurally and functionally)					Agnes Dellinger
Sapotaceae	Capurodendron nodosum	100. Sex (D1)	Aubréville 1974 (book)	100. Sex (D1): (0) bisexual (structurally and functionally)					Marion Chartier
Lecythidaceae	Careya arborea	100. Sex (D1)	Tsou 1994 (MemNYBotGard)	100. Sex (D1): (0) bisexual (structurally and functionally)					Maria von Balthazar
Lecythidaceae	Cariniana micrantha	100. Sex (D1)	Tsou 1994 (MemNYBotGard)	100. Sex (D1): (0) bisexual (structurally and functionally)					Maria von Balthazar
Ericaceae	Cassiope mertensiana	100. Sex (D1)	Small 1914 (NorthAmerFlora)	100. Sex (D1): (0) bisexual (structurally and functionally)					Marion Chartier
Ericaceae	Ceratiola ericoides	100. Sex (D1)	Flora of North America 2014 (website)	100. Sex (D1): (7) unisexual dioecious (structurally and functionally)					Elisabeth Reyes
Ericaceae	Chamaedaphne calyculata	100. Sex (D1)	Flora of North America 2014 (website)	100. Sex (D1): (0) bisexual (structurally and functionally)				"Some flowers of Chamaedaphne calyculata have both stamens and ovaries functional, others have either ovaries or anthers with aborted contents (B. F. Palser 1951)."	Marion Chartier
Styracaceae	Changiostyrax dolichocarpus	100. Sex (D1)	Flora of China 2014 (website)	100. Sex (D1): (0) bisexual (structurally and functionally)					Stefan Löfstrand
Ericaceae	Chimaphila umbellata	100. Sex (D1)	Flora of North America 2014 (website)	100. Sex (D1): (0) bisexual (structurally and functionally)					Marion Chartier
Sapotaceae	Chromolucuma rubriflora	100. Sex (D1)	Pennington 1990 (FloraNeotropica)	100. Sex (D1): (1) unisexual monoecious (structurally and functionally)				female flowers only (stamens without anther). No info on pistillodes for the malel flowers.	Marion Chartier
Sapotaceae	Chrysophyllum flexuosum	100. Sex (D1)	Pennington 1990 (FloraNeotropica)	100. Sex (D1): (0) bisexual (structurally and functionally)					Marion Chartier
Lecythidaceae	Chydenanthus excelsus	100. Sex (D1)	Tsou 1994 (MemNYBotGard)	100. Sex (D1): (0) bisexual (structurally and functionally)					Maria von Balthazar
Primulaceae	Clavija eggersiana	100. Sex (D1)	Ståhl 2010 (FloraNeotropica)	100. Sex (D1): (9) unisexual dioecious (functionally), but structurally bisexual				coded as polymorphic, as there is no mention whatsoever of trimonoecy, the plants are described as purely male, female or hermaphroditic	Stefan Löfstrand
Primulaceae	Clavija eggersiana	100. Sex (D1)	Ståhl 1990 (FloraEcuador)	100. Sex (D1): (0) bisexual (structurally and functionally)				coded as polymorphic, as there is no mention whatsoever of trimonoecy, the plants are described as purely male, female or hermaphroditic	Stefan Löfstrand
Actinidiaceae	Clematoclethra scandens	100. Sex (D1)	Flora of China 2014 (website)	100. Sex (D1): (0) bisexual (structurally and functionally)					Stefan Löfstrand
Clethraceae	Clethra alnifolia	100. Sex (D1)	Kavaljian 1952 (BotGaz)	100. Sex (D1): (0) bisexual (structurally and functionally)					Jürg Schönenberger
Clethraceae	Clethra arborea	100. Sex (D1)	Kavaljian 1952 (BotGaz)	100. Sex (D1): (0) bisexual (structurally and functionally)					Stefan Löfstrand
Clethraceae	Clethra barbinervis	100. Sex (D1)	Flora of China 2014 (website)	100. Sex (D1): (0) bisexual (structurally and functionally)					Stefan Löfstrand
Clethraceae	Clethra cubensis	100. Sex (D1)	Flora de la República de Cuba 1998-2013 (book)	100. Sex (D1): (0) bisexual (structurally and functionally)					Stefan Löfstrand
Clethraceae	Clethra delavayi	100. Sex (D1)	Flora of China 2014 (website)	100. Sex (D1): (0) bisexual (structurally and functionally)					Stefan Löfstrand
Clethraceae	Clethra fimbriata	100. Sex (D1)	Flora of Ecuador 146a - Clethraceae 1992 (book)	100. Sex (D1): (0) bisexual (structurally and functionally)					Stefan Löfstrand
Clethraceae	Clethra mexicana	100. Sex (D1)	Calderón de Rzedowski & Rzedowski 2001 (book)	100. Sex (D1): (0) bisexual (structurally and functionally)					Stefan Löfstrand
Clethraceae	Clethra revoluta	100. Sex (D1)	Flora of Ecuador 146a - Clethraceae 1992 (book)	100. Sex (D1): (0) bisexual (structurally and functionally)					Stefan Löfstrand
Pentaphylacaceae	Cleyera japonica	100. Sex (D1)	Thunberg 1783 (1) (NovaGeneraPlantarum)	100. Sex (D1): (0) bisexual (structurally and functionally)					Florian Jabbour
Pentaphylacaceae	Cleyera pachyphylla	100. Sex (D1)	Flora of China 2014 (website)	100. Sex (D1): (0) bisexual (structurally and functionally)					Florian Jabbour
Cyrillaceae	Cliftonia monophylla	100. Sex (D1)	Sargent 1891 (book)	100. Sex (D1): (0) bisexual (structurally and functionally)					Marion Chartier
Polemoniaceae	Cobaea scandens	100. Sex (D1)	Schönenberger 2009 (IJPS)	100. Sex (D1): (0) bisexual (structurally and functionally)					Jürg Schönenberger
Primulaceae	Conandrium rhynchocarpum	100. Sex (D1)	Engler 1902 (book)	100. Sex (D1): (0) bisexual (structurally and functionally)					Florian Jabbour
Symplocaceae	Cordyloblaste henschelii	100. Sex (D1)	Pearce 2004 (book)	100. Sex (D1): (0) bisexual (structurally and functionally)					Stefan Löfstrand
Symplocaceae	Cordyloblaste pendula	100. Sex (D1)	Flora of China 2014 (website)	100. Sex (D1): (0) bisexual (structurally and functionally)					Stefan Löfstrand
Ericaceae	Corema conradii	100. Sex (D1)	Flora of North America 2014 (website)	100. Sex (D1): (B) unisexual dioecious (functionally), but structurally gynodioecious					Elisabeth Reyes
Primulaceae	Coris monspeliensis	100. Sex (D1)	Airy Shaw 1951 (KewBull)	100. Sex (D1): (0) bisexual (structurally and functionally)					Florian Jabbour
Lecythidaceae	Corythophora amapaensis	100. Sex (D1)	Tsou & Mori 2007 (AmJBot)	100. Sex (D1): (0) bisexual (structurally and functionally)					Maria von Balthazar
Ericaceae	Cosmelia rubra	100. Sex (D1)	Bentham & Mueller 1863-1878 (book)	100. Sex (D1): (0) bisexual (structurally and functionally)					Marion Chartier
Lecythidaceae	Couratari stellata	100. Sex (D1)	Tsou 1994 (MemNYBotGard)	100. Sex (D1): (0) bisexual (structurally and functionally)					Maria von Balthazar
Lecythidaceae	Couroupita guianensis	100. Sex (D1)	Flora of Pakistan 2013 (website)	100. Sex (D1): (0) bisexual (structurally and functionally)					Stefan Löfstrand
Ericaceae	Craibiodendron yunnanense	100. Sex (D1)	Flora of China 2014 (website)	100. Sex (D1): (0) bisexual (structurally and functionally)					Marion Chartier
Lecythidaceae	Crateranthus talbotii	100. Sex (D1)	Tsou 1994 (MemNYBotGard)	100. Sex (D1): (0) bisexual (structurally and functionally)					Maria von Balthazar
Primulaceae	Ctenardisia ovandensis	100. Sex (D1)	Lundell 1940 (ContrUnivMichiganHerb)	100. Sex (D1): (0) bisexual (structurally and functionally)					Florian Jabbour
Primulaceae	Cybianthus candamoensis	100. Sex (D1)	Pipoly & Ricketson 2006 (Novon)	100. Sex (D1): (G) unisexual (structurally and functionally), monoecious/dioecious status unknown					Florian Jabbour
Primulaceae	Cyclamen persicum	100. Sex (D1)	Grey-Wilson 1988 (book)	100. Sex (D1): (0) bisexual (structurally and functionally)					Florian Jabbour
Cyrillaceae	Cyrilla coriacea	100. Sex (D1)	Bazarain Iturralde 2009 (Willdenowia)	100. Sex (D1): (0) bisexual (structurally and functionally)					Marion Chartier
Cyrillaceae	Cyrilla racemiflora	100. Sex (D1)	Dute et al 2004 (SoutheasternNat)	100. Sex (D1): (0) bisexual (structurally and functionally)					Jürg Schönenberger
Ericaceae	Daboecia cantabrica	100. Sex (D1)	Syme et al 1866 (EnglishBotanyVI)	100. Sex (D1): (0) bisexual (structurally and functionally)					Marion Chartier
Theaceae	Dankia langbianensis	100. Sex (D1)	Gagnepain 1939 (book)	100. Sex (D1): (0) bisexual (structurally and functionally)					Stefan Löfstrand
Sarraceniaceae	Darlingtonia californica	100. Sex (D1)	Macfarlane 1908 (book)	100. Sex (D1): (0) bisexual (structurally and functionally)					Stefan Löfstrand
Primulaceae	Deherainia lageniformis	100. Sex (D1)	Gómez-Laurito & Zamora 1998 (Novon)	100. Sex (D1): (0) bisexual (structurally and functionally)					Maria von Balthazar
Sapotaceae	Delpydora macrophylla	100. Sex (D1)	Aubréville 1961 (book)	100. Sex (D1): (0) bisexual (structurally and functionally)					Marion Chartier
Diapensiaceae	Diapensia himalaica	100. Sex (D1)	Flora of China 2014 (website)	100. Sex (D1): (0) bisexual (structurally and functionally)					Stefan Löfstrand
Diapensiaceae	Diapensia lapponica	100. Sex (D1)	Ohwi 1965 (book)	100. Sex (D1): (0) bisexual (structurally and functionally)					Stefan Löfstrand
Diapensiaceae	Diapensia purpurea	100. Sex (D1)	Flora of China 2014 (website)	100. Sex (D1): (0) bisexual (structurally and functionally)					Stefan Löfstrand
Primulaceae	Dionysia odora	100. Sex (D1)	Ghazanfar & Edmondson 2013 (FloraIraq)	100. Sex (D1): (0) bisexual (structurally and functionally)					Marion Chartier
Ebenaceae	Diospyros caribaea	100. Sex (D1)	Wallnöfer 2007 (AnnNaturhistMusWien)	100. Sex (D1): (7) unisexual dioecious (structurally and functionally)					Marion Chartier
Ebenaceae	Diospyros ebenum	100. Sex (D1)	Wright 1904 (book)	100. Sex (D1): (9) unisexual dioecious (functionally), but structurally bisexual				but sometimes monoecious or polygamous	Marion Chartier
Ebenaceae	Diospyros kaki	100. Sex (D1)	Singh 2005 (book)	100. Sex (D1): (H) unisexual (general: structural status and monoecious/dioecious status unknown)				see also Yasui 1915	Maria von Balthazar
Ebenaceae	Diospyros lotus	100. Sex (D1)	Flora of China 2013 (website)	100. Sex (D1): (7) unisexual dioecious (structurally and functionally)					Stefan Löfstrand
Ebenaceae	Diospyros texana	100. Sex (D1)	Sargent 1894 (book)	100. Sex (D1): (7) unisexual dioecious (structurally and functionally)					Marion Chartier
Ebenaceae	Diospyros virginiana	100. Sex (D1)	Sargent 1894 (book)	100. Sex (D1): (9) unisexual dioecious (functionally), but structurally bisexual				male flowers: rudimentary ovary female flowers: with staminode with reduce anthers sometimes, hermaphroditic flowers can be found on the male individuals.	Marion Chartier
Ericaceae	Diplarche multiflora	100. Sex (D1)	Flora of China 2014 (website)	100. Sex (D1): (0) bisexual (structurally and functionally)					Marion Chartier
Sapotaceae	Diploknema ramiflora	100. Sex (D1)	Lam 1925 (BullJBBuitenzorg)	100. Sex (D1): (0) bisexual (structurally and functionally)					Marion Chartier
Sapotaceae	Diploon cuspidatum	100. Sex (D1)	Pennington 1991 (book)	100. Sex (D1): (0) bisexual (structurally and functionally)					Marion Chartier
Ericaceae	Diplycosia pinifolia	100. Sex (D1)	Sleumer 1966-67 (FloraMalesiana)	100. Sex (D1): (0) bisexual (structurally and functionally)					Marion Chartier
Primulaceae	Discocalyx amplifolia	100. Sex (D1)	Smith 1973 (JArnArbor)	100. Sex (D1): (0) bisexual (structurally and functionally)					Florian Jabbour
Primulaceae	Dodecatheon alpinum	100. Sex (D1)	Flora of North America 2014 (website)	100. Sex (D1): (0) bisexual (structurally and functionally)					Elisabeth Reyes
Ericaceae	Dracophyllum latifolium	100. Sex (D1)	Hooker 1864-67 (book)	100. Sex (D1): (0) bisexual (structurally and functionally)					Marion Chartier
Sapotaceae	Eberhardtia tonkinensis	100. Sex (D1)	Lecomte 1920 (BullMusNatlHistNat)	100. Sex (D1): (0) bisexual (structurally and functionally)					Marion Chartier
Sapotaceae	Ecclinusa ulei	100. Sex (D1)	Pennington 1990 (FloraNeotropica)	100. Sex (D1): (2) unisexual monoecious (functionally), but structurally gynomonoecious				"ovules vestigial in male flowers"	Marion Chartier
Sapotaceae	Elaeoluma glabrescens	100. Sex (D1)	Pennington 1990 (FloraNeotropica)	100. Sex (D1): (B) unisexual dioecious (functionally), but structurally gynodioecious					Marion Chartier
Ericaceae	Elliottia pyroliflora	100. Sex (D1)	Flora of North America 2014 (website)	100. Sex (D1): (0) bisexual (structurally and functionally)					Elisabeth Reyes
Primulaceae	Embelia ribes	100. Sex (D1)	Ma & Saunders 2003 (PlantSystEvol)	100. Sex (D1): (9) unisexual dioecious (functionally), but structurally bisexual					Marion Chartier
Sapotaceae	Englerophytum stelechantha	100. Sex (D1)	Aubréville 1961 (book)	100. Sex (D1): (0) bisexual (structurally and functionally)					Marion Chartier
Ericaceae	Enkianthus deflexus	100. Sex (D1)	Flora of China 2015 (website)	100. Sex (D1): (0) bisexual (structurally and functionally)					Marion Chartier
Ericaceae	Epacris impressa	100. Sex (D1)	Bentham & Mueller 1863-1878 (book)	100. Sex (D1): (0) bisexual (structurally and functionally)					Marion Chartier
Ericaceae	Epigaea repens	100. Sex (D1)	Sharp 1913 (BotGaz)	100. Sex (D1): (9) unisexual dioecious (functionally), but structurally bisexual					Marion Chartier
Polemoniaceae	Eriastrum densifolium	100. Sex (D1)	Baldwin 2002 (book)	100. Sex (D1): (0) bisexual (structurally and functionally)					Maria von Balthazar
Ericaceae	Erica tetralix	100. Sex (D1)	Flora of North America 2011 (website)	100. Sex (D1): (0) bisexual (structurally and functionally)					Arnaud van Holt
Lecythidaceae	Eschweilera amazoniciformis	100. Sex (D1)	Lecythidaceae Pages 2014 (website)	100. Sex (D1): (0) bisexual (structurally and functionally)					Maria von Balthazar
Lecythidaceae	Eschweilera ovata	100. Sex (D1)	Watson & Dallwitz 2014 (website)	100. Sex (D1): (0) bisexual (structurally and functionally)					Elisabeth Reyes
Ericaceae	Eubotrys racemosa	100. Sex (D1)	Small 1914 (NorthAmerFlora)	100. Sex (D1): (0) bisexual (structurally and functionally)					Marion Chartier
Ebenaceae	Euclea crispa	100. Sex (D1)	Caris 2013 (book)	100. Sex (D1): (B) unisexual dioecious (functionally), but structurally gynodioecious				according to the plant list E. lanceolata is a synonym of E. Crispa	Maria von Balthazar
Pentaphylacaceae	Eurya crassilimba	100. Sex (D1)	Flora of China 2014 (website)	100. Sex (D1): (F) unisexual dioecious (general: structural status unknown)				Male flowers with pistillode. Female flowers not seen.	Florian Jabbour
Pentaphylacaceae	Eurya emarginata	100. Sex (D1)	Flora of China 2014 (website)	100. Sex (D1): (9) unisexual dioecious (functionally), but structurally bisexual				Male flowers with pistillode.	Florian Jabbour
Pentaphylacaceae	Eurya emarginata	100. Sex (D1)	Tsou 1995 (JPlRes)	100. Sex (D1): (9) unisexual dioecious (functionally), but structurally bisexual				Female flowers of Eurya may have staminodes.	Florian Jabbour
Pentaphylacaceae	Eurya handel-mazzettii	100. Sex (D1)	Flora of China 2014 (website)	100. Sex (D1): (9) unisexual dioecious (functionally), but structurally bisexual				Male flowers with pistillode. Female flowers of Eurya may have staminodes.	Florian Jabbour
Pentaphylacaceae	Eurya japonica	100. Sex (D1)	Hunt 1970/72 (CurtisBotMag)	100. Sex (D1): (7) unisexual dioecious (structurally and functionally)				with pistillode in male flowers and staminodes in female flowers	Jürg Schönenberger
Pentaphylacaceae	Euryodendron excelsum	100. Sex (D1)	Flora of China 2014 (website)	100. Sex (D1): (0) bisexual (structurally and functionally)					Stefan Löfstrand
Sapotaceae	Faucherea longipedicellata	100. Sex (D1)	Aubréville 1974 (book)	100. Sex (D1): (0) bisexual (structurally and functionally)					Marion Chartier
Sapotaceae	Faucherea thouvenotii	100. Sex (D1)	Aubréville 1974 (book)	100. Sex (D1): (0) bisexual (structurally and functionally)					Marion Chartier
Sladeniaceae	Ficalhoa laurifolia	100. Sex (D1)	Hiern 1898 (JBot)	100. Sex (D1): (0) bisexual (structurally and functionally)					Florian Jabbour
Primulaceae	Fittingia mariae	100. Sex (D1)	Mez 1922 (book)	100. Sex (D1): (F) unisexual dioecious (general: structural status unknown)					Florian Jabbour
Lecythidaceae	Foetidia obliqua	100. Sex (D1)	Prance 2008 (Brittonia)	100. Sex (D1): (0) bisexual (structurally and functionally)					Maria von Balthazar
Fouquieriaceae	Fouquieria burragei	100. Sex (D1)	Henrickson 1972 (Aliso)	100. Sex (D1): (0) bisexual (structurally and functionally)					Maria von Balthazar
Fouquieriaceae	Fouquieria columnaris	100. Sex (D1)	Schönenberger 2009 (IJPS)	100. Sex (D1): (0) bisexual (structurally and functionally)					Jürg Schönenberger
Fouquieriaceae	Fouquieria diguetii	100. Sex (D1)	Henrickson 1972 (Aliso)	100. Sex (D1): (0) bisexual (structurally and functionally)					Maria von Balthazar
Fouquieriaceae	Fouquieria fasciculata	100. Sex (D1)	Schönenberger 2009 (IJPS)	100. Sex (D1): (0) bisexual (structurally and functionally)					Agnes Dellinger
Fouquieriaceae	Fouquieria formosa	100. Sex (D1)	Schönenberger 2009 (IJPS)	100. Sex (D1): (0) bisexual (structurally and functionally)					Agnes Dellinger
Fouquieriaceae	Fouquieria leonilae	100. Sex (D1)	Henrickson 1972 (Aliso)	100. Sex (D1): (0) bisexual (structurally and functionally)					Maria von Balthazar
Fouquieriaceae	Fouquieria ochoterenae	100. Sex (D1)	Henrickson 1972 (Aliso)	100. Sex (D1): (0) bisexual (structurally and functionally)					Maria von Balthazar
Fouquieriaceae	Fouquieria purpusii	100. Sex (D1)	Henrickson 1972 (Aliso)	100. Sex (D1): (0) bisexual (structurally and functionally)					Maria von Balthazar
Fouquieriaceae	Fouquieria shrevei	100. Sex (D1)	Henrickson 1972 (Aliso)	100. Sex (D1): (0) bisexual (structurally and functionally)					Maria von Balthazar
Fouquieriaceae	Fouquieria splendens	100. Sex (D1)	Schönenberger 2009 (IJPS)	100. Sex (D1): (0) bisexual (structurally and functionally)					Agnes Dellinger
Theaceae	Franklinia alatamaha	100. Sex (D1)	Flora of North America 2014 (website)	100. Sex (D1): (0) bisexual (structurally and functionally)					Stefan Löfstrand
Pentaphylacaceae	Freziera cuatrecasasii	100. Sex (D1)	Ulloa & Jørgensen 1993 (website)	100. Sex (D1): (9) unisexual dioecious (functionally), but structurally bisexual					Florian Jabbour
Diapensiaceae	Galax urceolata	100. Sex (D1)	Scott 2004 (book)	100. Sex (D1): (0) bisexual (structurally and functionally)					Jürg Schönenberger
Polemoniaceae	Gilia achilleifolia	100. Sex (D1)	Schönenberger 2009 (IJPS)	100. Sex (D1): (0) bisexual (structurally and functionally)					Agnes Dellinger
Polemoniaceae	Gilia capitata	100. Sex (D1)	Kapil et al 1968 (Phytomorphology)	100. Sex (D1): (0) bisexual (structurally and functionally)					Jürg Schönenberger
Primulaceae	Glaux maritima	100. Sex (D1)	Flora of China 2014 (website)	100. Sex (D1): (0) bisexual (structurally and functionally)					Marion Chartier
Sapotaceae	Gluema ivorensis	100. Sex (D1)	Aubréville 1974 (book)	100. Sex (D1): (0) bisexual (structurally and functionally)					Marion Chartier
Theaceae	Gordonia lasianthus	100. Sex (D1)	Flora of North America 2014 (website)	100. Sex (D1): (0) bisexual (structurally and functionally)					Stefan Löfstrand
Primulaceae	Grenacheria wallichiana	100. Sex (D1)	Mez 1902 (book)	100. Sex (D1): (7) unisexual dioecious (structurally and functionally)					Florian Jabbour
Lecythidaceae	Grias peruviana	100. Sex (D1)	Tsou 1994 (MemNYBotGard)	100. Sex (D1): (0) bisexual (structurally and functionally)					Maria von Balthazar
Lecythidaceae	Gustavia macarenensis	100. Sex (D1)	Tsou 1994 (MemNYBotGard)	100. Sex (D1): (0) bisexual (structurally and functionally)					Maria von Balthazar
Styracaceae	Halesia carolina	100. Sex (D1)	Perkins 1928 (book)	100. Sex (D1): (1) unisexual monoecious (structurally and functionally)					Jürg Schönenberger
Styracaceae	Halesia macgregorii	100. Sex (D1)	Flora of China 2014 (website)	100. Sex (D1): (0) bisexual (structurally and functionally)					Stefan Löfstrand
Ericaceae	Harrimanella hypnoides	100. Sex (D1)	Small 1914 (NorthAmerFlora)	100. Sex (D1): (0) bisexual (structurally and functionally)					Marion Chartier
Theaceae	Hartia sinensis	100. Sex (D1)	Flora of China 2014 (website)	100. Sex (D1): (0) bisexual (structurally and functionally)					Stefan Löfstrand
Primulaceae	Heberdenia excelsa	100. Sex (D1)	Barker-Webb & Berthelot 1836-50 (book)	100. Sex (D1): (0) bisexual (structurally and functionally)					Marion Chartier
Sarraceniaceae	Heliamphora heterodoxa	100. Sex (D1)	Berry et al 2005 (book)	100. Sex (D1): (0) bisexual (structurally and functionally)					Stefan Löfstrand
Sarraceniaceae	Heliamphora minor	100. Sex (D1)	Berry et al 2005 (book)	100. Sex (D1): (0) bisexual (structurally and functionally)					Stefan Löfstrand
Sarraceniaceae	Heliamphora nutans	100. Sex (D1)	Macfarlane 1908 (book)	100. Sex (D1): (0) bisexual (structurally and functionally)					Stefan Löfstrand
Sarraceniaceae	Heliamphora tatei	100. Sex (D1)	Berry et al 2005 (book)	100. Sex (D1): (0) bisexual (structurally and functionally)					Stefan Löfstrand
Primulaceae	Hottonia inflata	100. Sex (D1)	Flora of North America 2014 (website)	100. Sex (D1): (0) bisexual (structurally and functionally)					Marion Chartier
Styracaceae	Huodendron tibeticum	100. Sex (D1)	Dickison 1993 (BJLS)	100. Sex (D1): (0) bisexual (structurally and functionally)					Stefan Löfstrand
Balsaminaceae	Hydrocera triflora	100. Sex (D1)	von Balthazar & Schönenberger 2013 (BJLS)	100. Sex (D1): (0) bisexual (structurally and functionally)					Maria von Balthazar
Primulaceae	Hymenandra iteophylla	100. Sex (D1)	Stone 1991 (GardBullSing)	100. Sex (D1): (0) bisexual (structurally and functionally)					Marion Chartier
Balsaminaceae	Impatiens auricoma	100. Sex (D1)	von Balthazar & Schönenberger 2013 (BJLS)	100. Sex (D1): (0) bisexual (structurally and functionally)					Maria von Balthazar
Balsaminaceae	Impatiens capensis	100. Sex (D1)	Rust 1977 (BullTorreyBotClub)	100. Sex (D1): (0) bisexual (structurally and functionally)					Maria von Balthazar
Balsaminaceae	Impatiens columbaria	100. Sex (D1)	Caris et al 2006 (AmJBot)	100. Sex (D1): (0) bisexual (structurally and functionally)					Maria von Balthazar
Balsaminaceae	Impatiens fischeri	100. Sex (D1)	Grey-Wilson 1980 (book)	100. Sex (D1): (0) bisexual (structurally and functionally)					Marion Chartier
Balsaminaceae	Impatiens hians	100. Sex (D1)	Marion Chartier and Maria von Balthazar 2015 (personal observation)	100. Sex (D1): (0) bisexual (structurally and functionally)				alcohol collection MC967	Marion Chartier
Balsaminaceae	Impatiens niamniamensis	100. Sex (D1)	Caris et al 2006 (AmJBot)	100. Sex (D1): (0) bisexual (structurally and functionally)					Maria von Balthazar
Balsaminaceae	Impatiens parviflora	100. Sex (D1)	von Balthazar & Schönenberger 2013 (BJLS)	100. Sex (D1): (0) bisexual (structurally and functionally)					Maria von Balthazar
Balsaminaceae	Impatiens paucidentata	100. Sex (D1)	Marion Chartier and Maria von Balthazar 2015 (personal observation)	100. Sex (D1): (0) bisexual (structurally and functionally)				alcohol collection MC966	Marion Chartier
Balsaminaceae	Impatiens pseudoviola	100. Sex (D1)	von Balthazar & Schönenberger 2013 (BJLS)	100. Sex (D1): (0) bisexual (structurally and functionally)					Marion Chartier
Polemoniaceae	Ipomopsis tenuifolia	100. Sex (D1)	Schönenberger 2009 (IJPS)	100. Sex (D1): (0) bisexual (structurally and functionally)					Maria von Balthazar
Sapotaceae	Isonandra lanceolata	100. Sex (D1)	Wight 1843vol2 (book)	100. Sex (D1): (0) bisexual (structurally and functionally)					Marion Chartier
Primulaceae	Jacquinia armillaris	100. Sex (D1)	Ståhl 1992 (Brittonia)	100. Sex (D1): (0) bisexual (structurally and functionally)					Maria von Balthazar
Ericaceae	Kalmia buxifolia	100. Sex (D1)	Flora of North America 2014 (website)	100. Sex (D1): (0) bisexual (structurally and functionally)					Marion Chartier
Ericaceae	Kalmiopsis leachiana	100. Sex (D1)	Flora of North America 2014 (website)	100. Sex (D1): (0) bisexual (structurally and functionally)					Marion Chartier
Pentaphylacaceae	Killipiodendron columbianum	100. Sex (D1)	Kobuski 1942 (JArnArbor)	100. Sex (D1): (9) unisexual dioecious (functionally), but structurally bisexual				The species is described as dioecious. However, male flowers were not seen. Female flowers bear staminodes.	Florian Jabbour
Primulaceae	Labisia pumila	100. Sex (D1)	Mez 1902 (book)	100. Sex (D1): (0) bisexual (structurally and functionally)					Florian Jabbour
Sapotaceae	Labourdonnaisia madagascariensis	100. Sex (D1)	Aubréville 1974 (book)	100. Sex (D1): (0) bisexual (structurally and functionally)					Marion Chartier
Sapotaceae	Labramia costata	100. Sex (D1)	Aubréville 1974 (book)	100. Sex (D1): (0) bisexual (structurally and functionally)					Marion Chartier
Theaceae	Laplacea alpestris	100. Sex (D1)	Melchior 1925 (book)	100. Sex (D1): (3) unisexual monoecious (functionally), but structurally bisexual					Stefan Löfstrand
Ericaceae	Lebetanthus myrsinites	100. Sex (D1)	Flora of Chile 2014 (website)	100. Sex (D1): (0) bisexual (structurally and functionally)					Marion Chartier
Sapotaceae	Lecomtedoxa biraudii	100. Sex (D1)	Aubréville 1974 (book)	100. Sex (D1): (0) bisexual (structurally and functionally)					Marion Chartier
Lecythidaceae	Lecythis pisonis	100. Sex (D1)	Lecythidaceae Pages 2014 (website)	100. Sex (D1): (0) bisexual (structurally and functionally)					Maria von Balthazar
Lecythidaceae	Lecythis poiteaui	100. Sex (D1)	Lecythidaceae Pages 2014 (website)	100. Sex (D1): (0) bisexual (structurally and functionally)					Maria von Balthazar
Ericaceae	Ledothamnus guyanensis	100. Sex (D1)	Luteyn et al 1995 (FloraNeotropica66)	100. Sex (D1): (0) bisexual (structurally and functionally)					Marion Chartier
Polemoniaceae	Leptodactylon californicum	100. Sex (D1)	Hooker & Arnott 1841 (book)	100. Sex (D1): (0) bisexual (structurally and functionally)					Maria von Balthazar
Sapotaceae	Leptostylis filipes	100. Sex (D1)	Aubréville 1967 (book)	100. Sex (D1): (0) bisexual (structurally and functionally)					Marion Chartier
Sapotaceae	Letestua durissima	100. Sex (D1)	Aubréville 1961 (book)	100. Sex (D1): (0) bisexual (structurally and functionally)					Marion Chartier
Ericaceae	Leucopogon verticillatus	100. Sex (D1)	Bentham & Mueller 1863-1878 (book)	100. Sex (D1): (0) bisexual (structurally and functionally)					Marion Chartier
Ericaceae	Leucothoe fontanesiana	100. Sex (D1)	Kron et al 2002 (BotRev)	100. Sex (D1): (0) bisexual (structurally and functionally)					Marion Chartier
Polemoniaceae	Linanthus jepsonii	100. Sex (D1)	Schemske & Goodwiliie 1996 (Madrono)	100. Sex (D1): (0) bisexual (structurally and functionally)					Maria von Balthazar
Ebenaceae	Lissocarpa benthamii	100. Sex (D1)	Wallnöfer 2004 (AnnNaturhistMusWien)	100. Sex (D1): (H) unisexual (general: structural status and monoecious/dioecious status unknown)					Stefan Löfstrand
Ebenaceae	Lissocarpa guianensis	100. Sex (D1)	Wallnöfer 2004 (AnnNaturhistMusWien)	100. Sex (D1): (H) unisexual (general: structural status and monoecious/dioecious status unknown)					Marion Chartier
Ebenaceae	Lissocarpa uyat	100. Sex (D1)	Wallnöfer 2004 (AnnNaturhistMusWien)	100. Sex (D1): (H) unisexual (general: structural status and monoecious/dioecious status unknown)					Marion Chartier
Ericaceae	Lyonia ovalifolia	100. Sex (D1)	Sleumer 1966-67 (FloraMalesiana)	100. Sex (D1): (0) bisexual (structurally and functionally)					Marion Chartier
Primulaceae	Lysimachia clethroides	100. Sex (D1)	Flora of China 2014 (website)	100. Sex (D1): (0) bisexual (structurally and functionally)					Marion Chartier
Primulaceae	Lysimachia nummularia	100. Sex (D1)	Flora of North America 2014 (website)	100. Sex (D1): (0) bisexual (structurally and functionally)					Marion Chartier
Primulaceae	Lysimachia ruhmeriana	100. Sex (D1)	Taylor 1958 (FloraTropEAfrica163)	100. Sex (D1): (0) bisexual (structurally and functionally)					Marion Chartier
Primulaceae	Lysimachia vittiformis	100. Sex (D1)	Flora of China 2014 (website)	100. Sex (D1): (0) bisexual (structurally and functionally)					Marion Chartier
Primulaceae	Lysimachia vulgaris	100. Sex (D1)	Flora of China 2014 (website)	100. Sex (D1): (0) bisexual (structurally and functionally)					Yannick Städler
Sapotaceae	Madhuca hainanensis	100. Sex (D1)	Aubréville 1963 (book)	100. Sex (D1): (0) bisexual (structurally and functionally)					Marion Chartier
Sapotaceae	Madhuca microphylla	100. Sex (D1)	Hooker 1837 (book)	100. Sex (D1): (0) bisexual (structurally and functionally)					Marion Chartier
Primulaceae	Maesa japonica	100. Sex (D1)	Caris et al 2000 (AnnBot)	100. Sex (D1): (0) bisexual (structurally and functionally)				In the species desriptions of FOC, Caris et al 2000 and Anderberg and Stahl 1995, there is no mention of unisexual flower, nor any illustration. I is yet still possible that these unisexual flowers exist. "Myrsinaceae are hermaphrodite or frequently dioe	Marion Chartier
Sapotaceae	Magodendron venefici	100. Sex (D1)	Pennington 1991 (book)	100. Sex (D1): (0) bisexual (structurally and functionally)					Marion Chartier
Theaceae	Malachodendron ovatum	100. Sex (D1)	Flora of North America 2014 (website)	100. Sex (D1): (0) bisexual (structurally and functionally)					Stefan Löfstrand
Sapotaceae	Manilkara zapota	100. Sex (D1)	Elisens et al 2013 (website)	100. Sex (D1): (0) bisexual (structurally and functionally)					Jürg Schönenberger
Marcgraviaceae	Marcgravia rectiflora	100. Sex (D1)	von Balthazar & Schönenberger 2013 (BJLS)	100. Sex (D1): (0) bisexual (structurally and functionally)					Maria von Balthazar
Marcgraviaceae	Marcgravia umbellata	100. Sex (D1)	Caris 2013 (book)	100. Sex (D1): (0) bisexual (structurally and functionally)					Maria von Balthazar
Marcgraviaceae	Marcgraviastrum pauciflorum	100. Sex (D1)	de Roon & Dressler 1997 (BotJahrb)	100. Sex (D1): (0) bisexual (structurally and functionally)					Maria von Balthazar
Marcgraviaceae	Marcgraviastrum subsessile	100. Sex (D1)	de Roon 1970 (AMBG)	100. Sex (D1): (0) bisexual (structurally and functionally)					Maria von Balthazar
Styracaceae	Melliodendron xylocarpum	100. Sex (D1)	Dickison 1993 (BJLS)	100. Sex (D1): (0) bisexual (structurally and functionally)					Stefan Löfstrand
Ericaceae	Menziesia ferruginea	100. Sex (D1)	Flora of North America 2014 (website)	100. Sex (D1): (0) bisexual (structurally and functionally)					Elisabeth Reyes
Sapotaceae	Micropholis cayennensis	100. Sex (D1)	Pennington 1990 (FloraNeotropica)	100. Sex (D1): (0) bisexual (structurally and functionally)					Marion Chartier
Sapotaceae	Micropholis crotonoides	100. Sex (D1)	Pennington 1990 (FloraNeotropica)	100. Sex (D1): (F) unisexual dioecious (general: structural status unknown)				no stamen on the female flowers, no information on the presence or absence of gynoecium on male flowers	Marion Chartier
Sapotaceae	Mimusops elengi	100. Sex (D1)	Aubréville 1963 (book)	100. Sex (D1): (0) bisexual (structurally and functionally)					Marion Chartier
Mitrastemonaceae	Mitrastemon matudae	100. Sex (D1)	The botanical magazine (Tokyo) 1936 (article)	100. Sex (D1): (0) bisexual (structurally and functionally)					Marion Chartier
Mitrastemonaceae	Mitrastemon yamamotoi	100. Sex (D1)	Flora of China 2014 (website)	100. Sex (D1): (0) bisexual (structurally and functionally)					Elisabeth Reyes
Primulaceae	Monoporus spathulatus	100. Sex (D1)	Perrier de la Bâthie 1953 (FloreMadagascar161)	100. Sex (D1): (H) unisexual (general: structural status and monoecious/dioecious status unknown)				fleurs "femelle par avortement constant des étamines et néanmoins autofécondes par parténogenèse" (flowers female per constant abortion of stamens, but fertile as they are partenogenetic)	Marion Chartier
Primulaceae	Myrsine laetevirens	100. Sex (D1)	Otegui & Cocucci 1999 (NordJBot)	100. Sex (D1): (9) unisexual dioecious (functionally), but structurally bisexual					Marion Chartier
Lecythidaceae	Napoleonaea vogelii	100. Sex (D1)	Ronse De Craene 2011 (article)	100. Sex (D1): (0) bisexual (structurally and functionally)					Maria von Balthazar
Sapotaceae	Neohemsleya usambarensis	100. Sex (D1)	Pennington 1991 (book)	100. Sex (D1): (B) unisexual dioecious (functionally), but structurally gynodioecious					Marion Chartier
Sapotaceae	Neolemonniera ogouensis	100. Sex (D1)	Aubréville 1961 (book)	100. Sex (D1): (0) bisexual (structurally and functionally)					Marion Chartier
Primulaceae	Neomezia cubensis	100. Sex (D1)	Votsch 1904 (BotJahrb)	100. Sex (D1): (0) bisexual (structurally and functionally)					Maria von Balthazar
Sapotaceae	Niemeyera chartacea	100. Sex (D1)	Swenson et al 2007 (Cladistics)	100. Sex (D1): (1) unisexual monoecious (structurally and functionally)					Marion Chartier
Marcgraviaceae	Norantea guianensis	100. Sex (D1)	Giraldo Cañas 2011 (book)	100. Sex (D1): (0) bisexual (structurally and functionally)					Maria von Balthazar
Sapotaceae	Northia seychellana	100. Sex (D1)	Pennington 1991 (book)	100. Sex (D1): (0) bisexual (structurally and functionally)					Marion Chartier
Sapotaceae	Omphalocarpum procerum	100. Sex (D1)	Aubréville 1961 (book)	100. Sex (D1): (D) unisexual gynodioecious (functionally), structurally bisexual					Marion Chartier
Primulaceae	Omphalogramma vinciflorum	100. Sex (D1)	Flora of China 2014 (website)	100. Sex (D1): (0) bisexual (structurally and functionally)					Elisabeth Reyes
Primulaceae	Oncostemum hieroglyforme	100. Sex (D1)	Perrier de la Bâthie 1953 (FloreMadagascar161)	100. Sex (D1): (0) bisexual (structurally and functionally)					Marion Chartier
Ericaceae	Orthilia secunda	100. Sex (D1)	Luteyn et al 1995 (FloraNeotropica66)	100. Sex (D1): (0) bisexual (structurally and functionally)					Marion Chartier
Lecythidaceae	Oubanguia africana	100. Sex (D1)	Appel 1996 (BJLS)	100. Sex (D1): (0) bisexual (structurally and functionally)					Maria von Balthazar
Ericaceae	Oxydendrum arboreum	100. Sex (D1)	Sargent 1893 (book)	100. Sex (D1): (0) bisexual (structurally and functionally)					Marion Chartier
Sapotaceae	Palaquium beccarianum	100. Sex (D1)	Lam 1925 (BullJBBuitenzorg)	100. Sex (D1): (0) bisexual (structurally and functionally)					Marion Chartier
Sapotaceae	Palaquium formosanum	100. Sex (D1)	Pennington 1991 (book)	100. Sex (D1): (0) bisexual (structurally and functionally)					Marion Chartier
Sapotaceae	Palaquium obovatum	100. Sex (D1)	Aubréville 1963 (book)	100. Sex (D1): (0) bisexual (structurally and functionally)					Marion Chartier
Styracaceae	Pamphilia pedicellata	100. Sex (D1)	Wallnöfer 1997 (AnnNaturhistMusWien)	100. Sex (D1): (D) unisexual gynodioecious (functionally), structurally bisexual					Stefan Löfstrand
Styracaceae	Parastyrax lacei	100. Sex (D1)	Flora of China 2014 (website)	100. Sex (D1): (0) bisexual (structurally and functionally)					Stefan Löfstrand
Primulaceae	Parathesis glabra	100. Sex (D1)	Lundell 1966 (book)	100. Sex (D1): (0) bisexual (structurally and functionally)					Marion Chartier
Sapotaceae	Payena lucida	100. Sex (D1)	Pennington 1991 (book)	100. Sex (D1): (0) bisexual (structurally and functionally)					Marion Chartier
Primulaceae	Pelletiera wildpretii	100. Sex (D1)	Valdés 1980 (Candollea)	100. Sex (D1): (0) bisexual (structurally and functionally)					Marion Chartier
Tetrameristaceae	Pelliciera rhizophorae	100. Sex (D1)	von Balthazar & Schönenberger 2013 (BJLS)	100. Sex (D1): (0) bisexual (structurally and functionally)					Maria von Balthazar
Ericaceae	Pentachondra pumila	100. Sex (D1)	Bentham & Mueller 1863-1878 (book)	100. Sex (D1): (0) bisexual (structurally and functionally)					Marion Chartier
Tetrameristaceae	Pentamerista neotropica	100. Sex (D1)	von Balthazar & Schönenberger 2013 (BJLS)	100. Sex (D1): (0) bisexual (structurally and functionally)					Maria von Balthazar
Pentaphylacaceae	Pentaphylax euryoides	100. Sex (D1)	Hooker 1849 (HookerJBotKewGardMisc)	100. Sex (D1): (0) bisexual (structurally and functionally)					Florian Jabbour
Ericaceae	Pernettya hirta	100. Sex (D1)	Luteyn et al 1995 (FloraNeotropica66)	100. Sex (D1): (0) bisexual (structurally and functionally)					Marion Chartier
Lecythidaceae	Petersianthus macrocarpus	100. Sex (D1)	Tsou 1994 (MemNYBotGard)	100. Sex (D1): (1) unisexual monoecious (structurally and functionally)					Maria von Balthazar
Polemoniaceae	Phlox divaricata	100. Sex (D1)	Schönenberger 2009 (IJPS)	100. Sex (D1): (0) bisexual (structurally and functionally)					Agnes Dellinger
Ericaceae	Phyllodoce caerulea	100. Sex (D1)	Flora of North America 2014 (website)	100. Sex (D1): (0) bisexual (structurally and functionally)					Marion Chartier
Sapotaceae	Pichonia balansana	100. Sex (D1)	Aubréville 1967 (book)	100. Sex (D1): (0) bisexual (structurally and functionally)					Marion Chartier
Ericaceae	Pieris cubensis	100. Sex (D1)	Luteyn et al 1995 (FloraNeotropica66)	100. Sex (D1): (0) bisexual (structurally and functionally)					Marion Chartier
Lecythidaceae	Pierrina zenkeri	100. Sex (D1)	Engler 1921 (article)	100. Sex (D1): (0) bisexual (structurally and functionally)					Maria von Balthazar
Theaceae	Piquetia piquetiana	100. Sex (D1)	Melchior 1925 (book)	100. Sex (D1): (0) bisexual (structurally and functionally)					Stefan Löfstrand
Sapotaceae	Planchonella kuebiniensis	100. Sex (D1)	Aubréville 1967 (book)	100. Sex (D1): (H) unisexual (general: structural status and monoecious/dioecious status unknown)				hermaphroditic and female flowers, but no info on the mono or dioecous status. Female flowers bear filaments lacking anthers.	Marion Chartier
Sapotaceae	Planchonella obovata	100. Sex (D1)	Wight 1846vol4 (book)	100. Sex (D1): (0) bisexual (structurally and functionally)					Marion Chartier
Lecythidaceae	Planchonia careya	100. Sex (D1)	Tsou 1994 (MemNYBotGard)	100. Sex (D1): (0) bisexual (structurally and functionally)					Maria von Balthazar
Polemoniaceae	Polemonium caeruleum	100. Sex (D1)	Kapil et al 1968 (Phytomorph)	100. Sex (D1): (0) bisexual (structurally and functionally)					Maria von Balthazar
Polemoniaceae	Polemonium reptans	100. Sex (D1)	Schönenberger 2009 (IJPS)	100. Sex (D1): (0) bisexual (structurally and functionally)					Agnes Dellinger
Theaceae	Polyspora axillaris	100. Sex (D1)	Flora of China 2014 (website)	100. Sex (D1): (0) bisexual (structurally and functionally)					Stefan Löfstrand
Sapotaceae	Pouteria bangii	100. Sex (D1)	Pennington 1990 (FloraNeotropica)	100. Sex (D1): (9) unisexual dioecious (functionally), but structurally bisexual					Marion Chartier
Sapotaceae	Pouteria campechiana	100. Sex (D1)	Pennington 1990 (FloraNeotropica)	100. Sex (D1): (H) unisexual (general: structural status and monoecious/dioecious status unknown)					Marion Chartier
Sapotaceae	Pouteria foveolata	100. Sex (D1)	Pennington 1990 (FloraNeotropica)	100. Sex (D1): (0) bisexual (structurally and functionally)					Marion Chartier
Sapotaceae	Pouteria ramiflora	100. Sex (D1)	Pennington 1990 (FloraNeotropica)	100. Sex (D1): (9) unisexual dioecious (functionally), but structurally bisexual					Marion Chartier
Sapotaceae	Pradosia colombiana	100. Sex (D1)	Pennington 1990 (FloraNeotropica)	100. Sex (D1): (0) bisexual (structurally and functionally)					Marion Chartier
Symplocaceae	Praealstonia parvifolia	100. Sex (D1)	Flora of Ecuador 43 - Symplocaceae 1991 (article)	100. Sex (D1): (0) bisexual (structurally and functionally)					Stefan Löfstrand
Primulaceae	Primula veris	100. Sex (D1)	Anderberg & Ståhl 1995 (CanJBot)	100. Sex (D1): (0) bisexual (structurally and functionally)					Agnes Dellinger
Ericaceae	Prionotes cerinthoides	100. Sex (D1)	Bentham & Mueller 1863-1878 (book)	100. Sex (D1): (0) bisexual (structurally and functionally)					Marion Chartier
Marcgraviaceae	Pseudosarcopera diaz-piedrahitae	100. Sex (D1)	Giraldo-Cañas 2007 (Caldasia)	100. Sex (D1): (0) bisexual (structurally and functionally)					Maria von Balthazar
Styracaceae	Pterostyrax corymbosus	100. Sex (D1)	Perkins 1928 (book)	100. Sex (D1): (0) bisexual (structurally and functionally)					Stefan Löfstrand
Styracaceae	Pterostyrax hispidus	100. Sex (D1)	Perkins 1928 (book)	100. Sex (D1): (0) bisexual (structurally and functionally)					Stefan Löfstrand
Clethraceae	Purdiaea nutans	100. Sex (D1)	Flora of Ecuador 146b - Cyrillaceae 1992 (book)	100. Sex (D1): (0) bisexual (structurally and functionally)					Stefan Löfstrand
Clethraceae	Purdiaea stenopetala	100. Sex (D1)	Flora de la República de Cuba 1998-2013 (book)	100. Sex (D1): (0) bisexual (structurally and functionally)					Stefan Löfstrand
Sapotaceae	Pycnandra benthamii	100. Sex (D1)	Aubréville 1967 (book)	100. Sex (D1): (0) bisexual (structurally and functionally)					Marion Chartier
Theaceae	Pyrenaria spectabilis	100. Sex (D1)	Flora of China 2014 (website)	100. Sex (D1): (0) bisexual (structurally and functionally)					Stefan Löfstrand
Ericaceae	Pyrola rotundifolia	100. Sex (D1)	Flora of China 2014 (website)	100. Sex (D1): (0) bisexual (structurally and functionally)					Marion Chartier
Diapensiaceae	Pyxidanthera barbulata	100. Sex (D1)	Palser 1963 (BotGaz)	100. Sex (D1): (0) bisexual (structurally and functionally)					Stefan Löfstrand
Styracaceae	Rehderodendron macrocarpum	100. Sex (D1)	Dickison 1993 (BJLS)	100. Sex (D1): (0) bisexual (structurally and functionally)					Stefan Löfstrand
Lecythidaceae	Rhaptopetalum geophylax	100. Sex (D1)	Cheek et al 2002 (KewBull)	100. Sex (D1): (0) bisexual (structurally and functionally)					Maria von Balthazar
Ericaceae	Rhododendron simsii	100. Sex (D1)	Luteyn et al 1995 (FloraNeotropica66)	100. Sex (D1): (0) bisexual (structurally and functionally)					Marion Chartier
Roridulaceae	Roridula dentata	100. Sex (D1)	Diels 1930 (EnglerPrantl)	100. Sex (D1): (0) bisexual (structurally and functionally)					Stefan Löfstrand
Roridulaceae	Roridula gorgonias	100. Sex (D1)	Vani-Hardev 1972 (BeitrBiolPfl)	100. Sex (D1): (0) bisexual (structurally and functionally)					Jürg Schönenberger
Ebenaceae	Royena sessilifolia	100. Sex (D1)	Hiern 1873 (book)	100. Sex (D1): (0) bisexual (structurally and functionally)				"ovary rarely abortive on male flowers"	Marion Chartier
Marcgraviaceae	Ruyschia phylladenia	100. Sex (D1)	de Roon 1970 (AMBG)	100. Sex (D1): (0) bisexual (structurally and functionally)					Maria von Balthazar
Primulaceae	Samolus repens	100. Sex (D1)	Anderberg & Ståhl 1995 (CanJBot)	100. Sex (D1): (0) bisexual (structurally and functionally)					Agnes Dellinger
Primulaceae	Samolus valerandi	100. Sex (D1)	Ghazanfar & Edmondson 2013 (FloraIraq)	100. Sex (D1): (0) bisexual (structurally and functionally)					Marion Chartier
Sapotaceae	Sarcaulus brasiliensis	100. Sex (D1)	Pennington 1990 (FloraNeotropica)	100. Sex (D1): (9) unisexual dioecious (functionally), but structurally bisexual					Marion Chartier
Marcgraviaceae	Sarcopera sessiliflora	100. Sex (D1)	von Balthazar & Schönenberger 2013 (BJLS)	100. Sex (D1): (0) bisexual (structurally and functionally)					Maria von Balthazar
Sapotaceae	Sarcosperma laurinum	100. Sex (D1)	Aubréville 1963 (book)	100. Sex (D1): (0) bisexual (structurally and functionally)					Marion Chartier
Sarraceniaceae	Sarracenia flava	100. Sex (D1)	Macfarlane 1908 (book)	100. Sex (D1): (0) bisexual (structurally and functionally)					Stefan Löfstrand
Sarraceniaceae	Sarracenia minor	100. Sex (D1)	Flora of North America 2014 (website)	100. Sex (D1): (0) bisexual (structurally and functionally)					Stefan Löfstrand
Sarraceniaceae	Sarracenia purpurea	100. Sex (D1)	Uphof 1936 (book)	100. Sex (D1): (0) bisexual (structurally and functionally)					Jürg Schönenberger
Sarraceniaceae	Sarracenia rosea	100. Sex (D1)	Flora of North America 2014 (website)	100. Sex (D1): (0) bisexual (structurally and functionally)					Stefan Löfstrand
Sarraceniaceae	Sarracenia rubra	100. Sex (D1)	Macfarlane 1908 (book)	100. Sex (D1): (0) bisexual (structurally and functionally)					Stefan Löfstrand
Ericaceae	Satyria grandifolia	100. Sex (D1)	Luteyn 1996 (FloraEcuador54Ericaceae)	100. Sex (D1): (0) bisexual (structurally and functionally)					Marion Chartier
Actinidiaceae	Saurauia excelsa	100. Sex (D1)	Soejarto 1969 (JArnArbor)	100. Sex (D1): (9) unisexual dioecious (functionally), but structurally bisexual				rarely hermaphroditic (with slightly lower pollen fertility than male specimens)	Stefan Löfstrand
Actinidiaceae	Saurauia kegeliana	100. Sex (D1)	Hunter 1966 (AMBG)	100. Sex (D1): (0) bisexual (structurally and functionally)				there are two morphs in this species: short style and long style. Soejarto (1969) showed that this is most often (although not exclusively) an indication of cryptic dioecy. Hunter (1966) himself notes that very few specimens of Saurauia set fruit.	Stefan Löfstrand
Actinidiaceae	Saurauia montana	100. Sex (D1)	Haber & Bawa 1984 (AMBG)	100. Sex (D1): (9) unisexual dioecious (functionally), but structurally bisexual					Stefan Löfstrand
Actinidiaceae	Saurauia napaulensis	100. Sex (D1)	Cuong et al 2007 (Blumea)	100. Sex (D1): (9) unisexual dioecious (functionally), but structurally bisexual					Stefan Löfstrand
Actinidiaceae	Saurauia subspinosa	100. Sex (D1)	Brown 1935 (TransProcBotSocEdinburgh)	100. Sex (D1): (0) bisexual (structurally and functionally)					Stefan Löfstrand
Theaceae	Schima superba	100. Sex (D1)	Tsou 1998 (AmJBot)	100. Sex (D1): (0) bisexual (structurally and functionally)					Elisabeth Reyes
Diapensiaceae	Schizocodon soldanelloides	100. Sex (D1)	Palser 1963 (BotGaz)	100. Sex (D1): (0) bisexual (structurally and functionally)					Stefan Löfstrand
Marcgraviaceae	Schwartzia brasiliensis	100. Sex (D1)	von Balthazar & Schönenberger 2013 (BJLS)	100. Sex (D1): (0) bisexual (structurally and functionally)					Maria von Balthazar
Lecythidaceae	Scytopetalum klaineanum	100. Sex (D1)	Appel 1996 (BJLS)	100. Sex (D1): (0) bisexual (structurally and functionally)					Maria von Balthazar
Diapensiaceae	Shortia galacifolia	100. Sex (D1)	Flora of North America 2014 (website)	100. Sex (D1): (0) bisexual (structurally and functionally)					Stefan Löfstrand
Diapensiaceae	Shortia rotundifolia	100. Sex (D1)	Flora of China 2014 (website)	100. Sex (D1): (0) bisexual (structurally and functionally)					Stefan Löfstrand
Diapensiaceae	Shortia uniflora	100. Sex (D1)	Ohwi 1965 (book)	100. Sex (D1): (0) bisexual (structurally and functionally)					Stefan Löfstrand
Sapotaceae	Sideroxylon horridum	100. Sex (D1)	Pennington 1990 (FloraNeotropica)	100. Sex (D1): (0) bisexual (structurally and functionally)					Marion Chartier
Styracaceae	Sinojackia xylocarpa	100. Sex (D1)	Dickison 1993 (BJLS)	100. Sex (D1): (0) bisexual (structurally and functionally)					Stefan Löfstrand
Sladeniaceae	Sladenia celastrifolia	100. Sex (D1)	Flora of China 2014 (website)	100. Sex (D1): (0) bisexual (structurally and functionally)					Elisabeth Reyes
Sladeniaceae	Sladenia celastrifolia	100. Sex (D1)	Kurz 1873 (JBotanyBritFor)	100. Sex (D1): (0) bisexual (structurally and functionally)					Florian Jabbour
Sladeniaceae	Sladenia integrifolia	100. Sex (D1)	Shui et al 2002 (Novon)	100. Sex (D1): (0) bisexual (structurally and functionally)					Florian Jabbour
Primulaceae	Soldanella alpina	100. Sex (D1)	Zhang & Kadereit 2002 (NordJBot)	100. Sex (D1): (0) bisexual (structurally and functionally)					Marion Chartier
Marcgraviaceae	Souroubea vallicola	100. Sex (D1)	von Balthazar & Schönenberger 2013 (BJLS)	100. Sex (D1): (0) bisexual (structurally and functionally)					Maria von Balthazar
Theaceae	Stewartia pseudocamellia	100. Sex (D1)	Erbar 1986 (BotJahrb)	100. Sex (D1): (0) bisexual (structurally and functionally)					Stefan Löfstrand
Primulaceae	Stimpsonia chamaedryoides	100. Sex (D1)	Flora of China 2014 (website)	100. Sex (D1): (0) bisexual (structurally and functionally)					Marion Chartier
Styracaceae	Styrax americanus	100. Sex (D1)	Flora of North America 2014 (website)	100. Sex (D1): (0) bisexual (structurally and functionally)					Stefan Löfstrand
Styracaceae	Styrax chinensis	100. Sex (D1)	Flora of China 2014 (website)	100. Sex (D1): (0) bisexual (structurally and functionally)					Stefan Löfstrand
Styracaceae	Styrax japonicus	100. Sex (D1)	Dickison 1993 (BJLS)	100. Sex (D1): (0) bisexual (structurally and functionally)					Stefan Löfstrand
Styracaceae	Styrax obassia	100. Sex (D1)	Perkins 1907 (book)	100. Sex (D1): (0) bisexual (structurally and functionally)					Stefan Löfstrand
Styracaceae	Styrax officinalis	100. Sex (D1)	Perkins 1928 (book)	100. Sex (D1): (0) bisexual (structurally and functionally)					Jürg Schönenberger
Styracaceae	Styrax redivivus	100. Sex (D1)	Flora of North America 2014 (website)	100. Sex (D1): (0) bisexual (structurally and functionally)					Stefan Löfstrand
Pentaphylacaceae	Symplococarpon purpusii	100. Sex (D1)	Kobuski 1941 (JArnArbor)	100. Sex (D1): (0) bisexual (structurally and functionally)					Florian Jabbour
Symplocaceae	Symplocos anomala	100. Sex (D1)	Flora of China 2014 (website)	100. Sex (D1): (0) bisexual (structurally and functionally)					Stefan Löfstrand
Symplocaceae	Symplocos austromexicana	100. Sex (D1)	Almeda 1976 (Madroño)	100. Sex (D1): (0) bisexual (structurally and functionally)					Stefan Löfstrand
Symplocaceae	Symplocos kleinii	100. Sex (D1)	Aranha Filho et al 2013 (KewBull)	100. Sex (D1): (9) unisexual dioecious (functionally), but structurally bisexual				nota that staminate flowers have lost the style and stigma, but retains the ovary	Stefan Löfstrand
Symplocaceae	Symplocos lanata	100. Sex (D1)	Brand 1901 (book)	100. Sex (D1): (0) bisexual (structurally and functionally)					Stefan Löfstrand
Symplocaceae	Symplocos martinicensis	100. Sex (D1)	Flora de la República de Cuba 1998-2013 (book)	100. Sex (D1): (0) bisexual (structurally and functionally)					Stefan Löfstrand
Symplocaceae	Symplocos paniculata	100. Sex (D1)	Flora of China 2014 (website)	100. Sex (D1): (0) bisexual (structurally and functionally)					Stefan Löfstrand
Symplocaceae	Symplocos tinctoria	100. Sex (D1)	Flora of North America 2014 (website)	100. Sex (D1): (0) bisexual (structurally and functionally)					Stefan Löfstrand
Symplocaceae	Symplocos zizyphoides	100. Sex (D1)	Stefan D. Löfstrand 2013 (personal observation)	100. Sex (D1): (0) bisexual (structurally and functionally)					Stefan Löfstrand
Sapotaceae	Synsepalum dulcificum	100. Sex (D1)	Aubréville 1961 (book)	100. Sex (D1): (0) bisexual (structurally and functionally)					Marion Chartier
Pentaphylacaceae	Taonabo stuebelii	100. Sex (D1)	Hieronymus 1896 (BotJahrb)	100. Sex (D1): (0) bisexual (structurally and functionally)					Florian Jabbour
Primulaceae	Tapeinosperma clavatum	100. Sex (D1)	Anderberg & Ståhl 1995 (CanJBot)	100. Sex (D1): (0) bisexual (structurally and functionally)					Marion Chartier
Ericaceae	Tepuia venusta	100. Sex (D1)	Luteyn et al 1995 (FloraNeotropica66)	100. Sex (D1): (0) bisexual (structurally and functionally)					Marion Chartier
Pentaphylacaceae	Ternstroemia gymnanthera	100. Sex (D1)	Flora of China 2014 (website)	100. Sex (D1): (C) unisexual androdioecious (structurally and functionally)					Florian Jabbour
Pentaphylacaceae	Ternstroemia stahlii	100. Sex (D1)	Melchior 1925 (book)	100. Sex (D1): (0) bisexual (structurally and functionally)					Jürg Schönenberger
Pentaphylacaceae	Ternstroemiopsis sandwicensis	100. Sex (D1)	Urban 1896 (BerDeutschBotGes)	100. Sex (D1): (9) unisexual dioecious (functionally), but structurally bisexual					Florian Jabbour
Tetrameristaceae	Tetramerista glabra	100. Sex (D1)	Sugau 1996 (TreeFloraSabahSarawak)	100. Sex (D1): (0) bisexual (structurally and functionally)					Maria von Balthazar
Primulaceae	Theophrasta americana	100. Sex (D1)	Ståhl 2010 (FloraNeotropica)	100. Sex (D1): (0) bisexual (structurally and functionally)					Maria von Balthazar
Theaceae	Theopsis forrestii	100. Sex (D1)	Melchior 1925 (book)	100. Sex (D1): (0) bisexual (structurally and functionally)					Stefan Löfstrand
Ericaceae	Therorhodion camtschaticum	100. Sex (D1)	Small 1914 (NorthAmerFlora)	100. Sex (D1): (0) bisexual (structurally and functionally)					Marion Chartier
Sapotaceae	Tieghemella africana	100. Sex (D1)	Aubréville 1961 (book)	100. Sex (D1): (0) bisexual (structurally and functionally)					Marion Chartier
Sapotaceae	Tridesmostemon omphalocarpoides	100. Sex (D1)	Pennington 1991 (book)	100. Sex (D1): (0) bisexual (structurally and functionally)				In the descriptions of Engler and Pennington, flowers are bisexual. In the description of Aubréville 1961, there is mention of female flowers that Pennington never observed. These female flowers have aborted anthers.	Marion Chartier
Primulaceae	Trientalis europaea	100. Sex (D1)	Flora of North America 2014 (website)	100. Sex (D1): (0) bisexual (structurally and functionally)					Marion Chartier
Sapotaceae	Tsebona macrantha	100. Sex (D1)	Aubréville 1974 (book)	100. Sex (D1): (0) bisexual (structurally and functionally)					Marion Chartier
Ericaceae	Vaccinium macrocarpon	100. Sex (D1)	Flora of North America 2014 (website)	100. Sex (D1): (0) bisexual (structurally and functionally)					Elisabeth Reyes
Ericaceae	Vaccinium myrtillus	100. Sex (D1)	Flora of North America 2011 (website)	100. Sex (D1): (0) bisexual (structurally and functionally)					Bader Kezzim
Pentaphylacaceae	Visnea mocanera	100. Sex (D1)	Linnaeus 1782 (book)	100. Sex (D1): (0) bisexual (structurally and functionally)					Florian Jabbour
Primulaceae	Vitaliana primuliflora	100. Sex (D1)	Tutin et al 1972 (FloraEuropaea3)	100. Sex (D1): (0) bisexual (structurally and functionally)					Marion Chartier
Sapotaceae	Vitellaria paradoxa	100. Sex (D1)	Pennington 1991 (book)	100. Sex (D1): (0) bisexual (structurally and functionally)					Marion Chartier
Sapotaceae	Vitellariopsis marginata	100. Sex (D1)	Flora Zambesiaca 2014 (website)	100. Sex (D1): (0) bisexual (structurally and functionally)					Marion Chartier
Primulaceae	Votschia nemophila	100. Sex (D1)	Ståhl 1993 (Brittonia)	100. Sex (D1): (0) bisexual (structurally and functionally)					Maria von Balthazar
Sapotaceae	Xantolis cambodiana	100. Sex (D1)	Aubréville 1963 (book)	100. Sex (D1): (0) bisexual (structurally and functionally)					Marion Chartier
Ericaceae	Zenobia pulverulenta	100. Sex (D1)	Flora of North America 2014 (website)	100. Sex (D1): (0) bisexual (structurally and functionally)					Marion Chartier
Polemoniaceae	Acanthogilia gloriosa	100. Sex (D1)	Schönenberger 2009 (IJPS)	100. Sex (D1): (0) bisexual (structurally and functionally)					Agnes Dellinger
Ericaceae	Acrostemon hirsutus	100. Sex (D1)	Harvey et al 1859-1933 (book)	100. Sex (D1): (0) bisexual (structurally and functionally)				From the family-level description	Laetitia Carrive
Ericaceae	Acrotriche divaricata	100. Sex (D1)	Paterson 1960 (article)	100. Sex (D1): (0) bisexual (structurally and functionally)					Laetitia Carrive
Actinidiaceae	Actinidia arguta	100. Sex (D1)	Flora of China 2010 (website)	100. Sex (D1): (9) unisexual dioecious (functionally), but structurally bisexual				rarely bisexual or trimonoecious	Stefan Löfstrand
Actinidiaceae	Actinidia callosa	100. Sex (D1)	Actinidia callosa SL001 Stefan Löfstrand 2014 (personal observation)	100. Sex (D1): (9) unisexual dioecious (functionally), but structurally bisexual				rarely trimonoecious	Stefan Löfstrand
Actinidiaceae	Actinidia chinensis	100. Sex (D1)	Schmid 1978 (BotJahrb)	100. Sex (D1): (9) unisexual dioecious (functionally), but structurally bisexual				male flowers have pistilloidia. female flowers have stamens that produce non-viable pollen	Jürg Schönenberger
Actinidiaceae	Actinidia chinensis	100. Sex (D1)	Flora of China 2014 (website)	100. Sex (D1): (9) unisexual dioecious (functionally), but structurally bisexual				rarely bisexual or trimonoecious	Stefan Löfstrand
Actinidiaceae	Actinidia kolomikta	100. Sex (D1)	Flora of China 2014 (website)	100. Sex (D1): (9) unisexual dioecious (functionally), but structurally bisexual				rarely trimonoecious	Stefan Löfstrand
Actinidiaceae	Actinidia melanandra	100. Sex (D1)	Flora of China 2014 (website)	100. Sex (D1): (9) unisexual dioecious (functionally), but structurally bisexual				rarely trimonoecious	Stefan Löfstrand
Pentaphylacaceae	Adinandra formosana	100. Sex (D1)	Matsumura & Hayata 1906 (JCollSciImpUnivTokyo)	100. Sex (D1): (0) bisexual (structurally and functionally)					Florian Jabbour
Primulaceae	Aegiceras corniculatus	100. Sex (D1)	Ma & Saunders 2003 (PlantSystEvol)	100. Sex (D1): (0) bisexual (structurally and functionally)					Yannick Städler
Ericaceae	Agapetes buxifolia	100. Sex (D1)	Clarke 1882 (FlorBritIndiVacciniaceae)	100. Sex (D1): (0) bisexual (structurally and functionally)					Marion Chartier
Ericaceae	Agapetes serpens	100. Sex (D1)	Flora of China 2014 (website)	100. Sex (D1): (0) bisexual (structurally and functionally)				Genus-level description	Laetitia Carrive
Ericaceae	Agarista albiflora	100. Sex (D1)	Judd 1984 (JArnArbor)	100. Sex (D1): (0) bisexual (structurally and functionally)					Laetitia Carrive
Ericaceae	Agarista sleumeri	100. Sex (D1)	Luteyn et al 1995 (FloraNeotropica66)	100. Sex (D1): (0) bisexual (structurally and functionally)					Marion Chartier
Polemoniaceae	Aliciella latifolia	100. Sex (D1)	Porter 1998 (Aliso)	100. Sex (D1): (0) bisexual (structurally and functionally)					Maria von Balthazar
Lecythidaceae	Allantoma lineata	100. Sex (D1)	Tsou 1994 (MemNYBotGard)	100. Sex (D1): (0) bisexual (structurally and functionally)					Maria von Balthazar
Polemoniaceae	Allophyllum divaricatum	100. Sex (D1)	Grant & Grant 1955 (Aliso)	100. Sex (D1): (0) bisexual (structurally and functionally)					Maria von Balthazar
Ericaceae	Allotropa virgata	100. Sex (D1)	Flora of North America 2014 (website)	100. Sex (D1): (0) bisexual (structurally and functionally)					Laetitia Carrive
Styracaceae	Alniphyllum fortunei	100. Sex (D1)	Flora of China 2014 (website)	100. Sex (D1): (0) bisexual (structurally and functionally)					Stefan Löfstrand
Primulaceae	Amblyanthopsis membranacea	100. Sex (D1)	Mez 1902 (book)	100. Sex (D1): (0) bisexual (structurally and functionally)					Florian Jabbour
Primulaceae	Amblyanthus glandulosus	100. Sex (D1)	Mez 1902 (book)	100. Sex (D1): (0) bisexual (structurally and functionally)					Florian Jabbour
Primulaceae	Anagallis arvensis	100. Sex (D1)	Flora of North America 2014 (website)	100. Sex (D1): (0) bisexual (structurally and functionally)					Marion Chartier
Primulaceae	Anagallis minima	100. Sex (D1)	Flora of North America 2014 (website)	100. Sex (D1): (0) bisexual (structurally and functionally)					Marion Chartier
Ericaceae	Andersonia brevifolia	100. Sex (D1)	Watson 1962 (KewBull)	100. Sex (D1): (0) bisexual (structurally and functionally)				Generic description	Laetitia Carrive
Ericaceae	Andromeda polifolia	100. Sex (D1)	Flora of North America 2014 (website)	100. Sex (D1): (0) bisexual (structurally and functionally)					Elisabeth Reyes
Primulaceae	Androsace maxima	100. Sex (D1)	Ghazanfar & Edmondson 2013 (FloraIraq)	100. Sex (D1): (0) bisexual (structurally and functionally)					Marion Chartier
Pentaphylacaceae	Anneslea fragrans	100. Sex (D1)	Wallich 1830 (book)	100. Sex (D1): (0) bisexual (structurally and functionally)					Florian Jabbour
Ericaceae	Anomalanthus marlothii	100. Sex (D1)	Harvey et al 1859-1933 (book)	100. Sex (D1): (0) bisexual (structurally and functionally)				Family-level description	Laetitia Carrive
Primulaceae	Antistrophe glabra	100. Sex (D1)	King 1902 (book)	100. Sex (D1): (0) bisexual (structurally and functionally)					Florian Jabbour
Theaceae	Apterosperma oblata	100. Sex (D1)	Flora of China 2014 (website)	100. Sex (D1): (0) bisexual (structurally and functionally)					Stefan Löfstrand
Ericaceae	Arbutus menziesii	100. Sex (D1)	Flora of North America 2014 (website)	100. Sex (D1): (0) bisexual (structurally and functionally)					Marion Chartier
Pentaphylacaceae	Archboldiodendron calosericeum	100. Sex (D1)	Kobuski 1940 (JArnArbor)	100. Sex (D1): (0) bisexual (structurally and functionally)					Florian Jabbour
Ericaceae	Arctostaphylos uva-ursi	100. Sex (D1)	Flora of North America 2014 (website)	100. Sex (D1): (0) bisexual (structurally and functionally)					Elisabeth Reyes
Primulaceae	Ardisia acutata	100. Sex (D1)	Flora of China 2014 (website)	100. Sex (D1): (0) bisexual (structurally and functionally)					Florian Jabbour
Primulaceae	Ardisia calycosa	100. Sex (D1)	Pipoly & Ricketson 1999 (Sida)	100. Sex (D1): (0) bisexual (structurally and functionally)					Marion Chartier
Primulaceae	Ardisiandra primuloides	100. Sex (D1)	Hooker 1864 (JProcLinnSocBot)	100. Sex (D1): (0) bisexual (structurally and functionally)					Florian Jabbour
Primulaceae	Ardisiandra wettsteinii	100. Sex (D1)	Taylor 1958 (FloraTropEAfrica163)	100. Sex (D1): (0) bisexual (structurally and functionally)					Marion Chartier
Sapotaceae	Argania spinosa	100. Sex (D1)	Hooker 1854 (HookerJBotKewGardMisc)	100. Sex (D1): (0) bisexual (structurally and functionally)					Marion Chartier
Lecythidaceae	Asteranthos brasiliensis	100. Sex (D1)	Tsou 1994 (MemNYBotGard)	100. Sex (D1): (0) bisexual (structurally and functionally)					Maria von Balthazar
Sapotaceae	Aubregrinia taiensis	100. Sex (D1)	Pennington 1991 (book)	100. Sex (D1): (9) unisexual dioecious (functionally), but structurally bisexual				no information on the presence of pistillodes in the male flowers. Staminodes on the female flowers.	Marion Chartier
Sapotaceae	Aulandra cauliflora	100. Sex (D1)	Pennington 1991 (book)	100. Sex (D1): (0) bisexual (structurally and functionally)					Marion Chartier
Sapotaceae	Autranella congolensis	100. Sex (D1)	Pennington 1991 (book)	100. Sex (D1): (0) bisexual (structurally and functionally)					Marion Chartier
Primulaceae	Badula fragilis	100. Sex (D1)	Jussieu 1789 (book)	100. Sex (D1): (0) bisexual (structurally and functionally)					Florian Jabbour
Sapotaceae	Baillonella toxisperma	100. Sex (D1)	Pennington 1991 (book)	100. Sex (D1): (0) bisexual (structurally and functionally)					Marion Chartier
Pentaphylacaceae	Balthasaria mannii	100. Sex (D1)	Oliver 1868 (book)	100. Sex (D1): (0) bisexual (structurally and functionally)					Florian Jabbour
Lecythidaceae	Barringtonia asiatica	100. Sex (D1)	Flora of China 2013 (website)	100. Sex (D1): (0) bisexual (structurally and functionally)					Stefan Löfstrand
Lecythidaceae	Barringtonia racemosa	100. Sex (D1)	Tsou 1994 (MemNYBotGard)	100. Sex (D1): (1) unisexual monoecious (structurally and functionally)					Maria von Balthazar
Sapotaceae	Beccariella sebertii	100. Sex (D1)	Aubréville 1967 (book)	100. Sex (D1): (0) bisexual (structurally and functionally)					Marion Chartier
Ericaceae	Bejaria racemosa	100. Sex (D1)	Flora of North America 2014 (website)	100. Sex (D1): (0) bisexual (structurally and functionally)					Elisabeth Reyes
Diapensiaceae	Berneuxia thibetica	100. Sex (D1)	Flora of China 2014 (website)	100. Sex (D1): (0) bisexual (structurally and functionally)					Stefan Löfstrand
Lecythidaceae	Bertholletia excelsa	100. Sex (D1)	Tsou & Mori 2007 (AmJBot)	100. Sex (D1): (0) bisexual (structurally and functionally)					Maria von Balthazar
Primulaceae	Bonellia albiflora	100. Sex (D1)	Flora of North America 2014 (website)	100. Sex (D1): (0) bisexual (structurally and functionally)					Florian Jabbour
Polemoniaceae	Bonplandia geminiflora	100. Sex (D1)	Brand 1907 (book)	100. Sex (D1): (0) bisexual (structurally and functionally)					Maria von Balthazar
Lecythidaceae	Brazzeia longipedicellata	100. Sex (D1)	Appel 1996 (BJLS)	100. Sex (D1): (0) bisexual (structurally and functionally)					Maria von Balthazar
Sapotaceae	Breviea sericea	100. Sex (D1)	Pennington 1991 (book)	100. Sex (D1): (0) bisexual (structurally and functionally)					Marion Chartier
Styracaceae	Bruinsmia styracoides	100. Sex (D1)	Perkins 1928 (book)	100. Sex (D1): (0) bisexual (structurally and functionally)					Stefan Löfstrand
Polemoniaceae	Bryantiella palmeri	100. Sex (D1)	Watson 1889 (ProcAmerAcadArts)	100. Sex (D1): (0) bisexual (structurally and functionally)					Maria von Balthazar
Primulaceae	Bryocarpum himalaicum	100. Sex (D1)	Flora of China 2014 (website)	100. Sex (D1): (0) bisexual (structurally and functionally)					Elisabeth Reyes
Sapotaceae	Burckella banikiensis	100. Sex (D1)	Pennington 1991 (book)	100. Sex (D1): (0) bisexual (structurally and functionally)					Marion Chartier
Ericaceae	Calluna vulgaris	100. Sex (D1)	Flora of North America 2014 (website)	100. Sex (D1): (0) bisexual (structurally and functionally)					Elisabeth Reyes
Theaceae	Camellia japonica	100. Sex (D1)	Flora of China 2014 (website)	100. Sex (D1): (0) bisexual (structurally and functionally)					Stefan Löfstrand
Theaceae	Camellia sinensis	100. Sex (D1)	Melchior 1925 (book)	100. Sex (D1): (0) bisexual (structurally and functionally)					Jürg Schönenberger
Polemoniaceae	Cantua buxifolia	100. Sex (D1)	Brand 1907 (book)	100. Sex (D1): (0) bisexual (structurally and functionally)					Maria von Balthazar
Polemoniaceae	Cantua coerulea	100. Sex (D1)	Schönenberger 2009 (IJPS)	100. Sex (D1): (0) bisexual (structurally and functionally)					Agnes Dellinger
Polemoniaceae	Cantua flexuosa	100. Sex (D1)	Schönenberger 2009 (IJPS)	100. Sex (D1): (0) bisexual (structurally and functionally)					Agnes Dellinger
Sapotaceae	Capurodendron nodosum	100. Sex (D1)	Aubréville 1974 (book)	100. Sex (D1): (0) bisexual (structurally and functionally)					Marion Chartier
Lecythidaceae	Careya arborea	100. Sex (D1)	Tsou 1994 (MemNYBotGard)	100. Sex (D1): (0) bisexual (structurally and functionally)					Maria von Balthazar
Lecythidaceae	Cariniana micrantha	100. Sex (D1)	Tsou 1994 (MemNYBotGard)	100. Sex (D1): (0) bisexual (structurally and functionally)					Maria von Balthazar
Ericaceae	Cassiope mertensiana	100. Sex (D1)	Small 1914 (NorthAmerFlora)	100. Sex (D1): (0) bisexual (structurally and functionally)					Marion Chartier
Ericaceae	Ceratiola ericoides	100. Sex (D1)	Flora of North America 2014 (website)	100. Sex (D1): (7) unisexual dioecious (structurally and functionally)					Elisabeth Reyes
Ericaceae	Chamaedaphne calyculata	100. Sex (D1)	Flora of North America 2014 (website)	100. Sex (D1): (0) bisexual (structurally and functionally)				"Some flowers of Chamaedaphne calyculata have both stamens and ovaries functional, others have either ovaries or anthers with aborted contents (B. F. Palser 1951)."	Marion Chartier
Styracaceae	Changiostyrax dolichocarpus	100. Sex (D1)	Flora of China 2014 (website)	100. Sex (D1): (0) bisexual (structurally and functionally)					Stefan Löfstrand
Ericaceae	Chimaphila umbellata	100. Sex (D1)	Flora of North America 2014 (website)	100. Sex (D1): (0) bisexual (structurally and functionally)					Marion Chartier
Sapotaceae	Chromolucuma rubriflora	100. Sex (D1)	Pennington 1990 (FloraNeotropica)	100. Sex (D1): (1) unisexual monoecious (structurally and functionally)				female flowers only (stamens without anther). No info on pistillodes for the malel flowers.	Marion Chartier
Sapotaceae	Chrysophyllum flexuosum	100. Sex (D1)	Pennington 1990 (FloraNeotropica)	100. Sex (D1): (0) bisexual (structurally and functionally)					Marion Chartier
Lecythidaceae	Chydenanthus excelsus	100. Sex (D1)	Tsou 1994 (MemNYBotGard)	100. Sex (D1): (0) bisexual (structurally and functionally)					Maria von Balthazar
Primulaceae	Clavija eggersiana	100. Sex (D1)	Ståhl 2010 (FloraNeotropica)	100. Sex (D1): (9) unisexual dioecious (functionally), but structurally bisexual				coded as polymorphic, as there is no mention whatsoever of trimonoecy, the plants are described as purely male, female or hermaphroditic	Stefan Löfstrand
Primulaceae	Clavija eggersiana	100. Sex (D1)	Ståhl 1990 (FloraEcuador)	100. Sex (D1): (0) bisexual (structurally and functionally)				coded as polymorphic, as there is no mention whatsoever of trimonoecy, the plants are described as purely male, female or hermaphroditic	Stefan Löfstrand
Actinidiaceae	Clematoclethra scandens	100. Sex (D1)	Flora of China 2014 (website)	100. Sex (D1): (0) bisexual (structurally and functionally)					Stefan Löfstrand
Clethraceae	Clethra alnifolia	100. Sex (D1)	Kavaljian 1952 (BotGaz)	100. Sex (D1): (0) bisexual (structurally and functionally)					Jürg Schönenberger
Clethraceae	Clethra arborea	100. Sex (D1)	Kavaljian 1952 (BotGaz)	100. Sex (D1): (0) bisexual (structurally and functionally)					Stefan Löfstrand
Clethraceae	Clethra barbinervis	100. Sex (D1)	Flora of China 2014 (website)	100. Sex (D1): (0) bisexual (structurally and functionally)					Stefan Löfstrand
Clethraceae	Clethra cubensis	100. Sex (D1)	Flora de la República de Cuba 1998-2013 (book)	100. Sex (D1): (0) bisexual (structurally and functionally)					Stefan Löfstrand
Clethraceae	Clethra delavayi	100. Sex (D1)	Flora of China 2014 (website)	100. Sex (D1): (0) bisexual (structurally and functionally)					Stefan Löfstrand
Clethraceae	Clethra fimbriata	100. Sex (D1)	Flora of Ecuador 146a - Clethraceae 1992 (book)	100. Sex (D1): (0) bisexual (structurally and functionally)					Stefan Löfstrand
Clethraceae	Clethra mexicana	100. Sex (D1)	Calderón de Rzedowski & Rzedowski 2001 (book)	100. Sex (D1): (0) bisexual (structurally and functionally)					Stefan Löfstrand
Clethraceae	Clethra revoluta	100. Sex (D1)	Flora of Ecuador 146a - Clethraceae 1992 (book)	100. Sex (D1): (0) bisexual (structurally and functionally)					Stefan Löfstrand
Pentaphylacaceae	Cleyera japonica	100. Sex (D1)	Thunberg 1783 (1) (NovaGeneraPlantarum)	100. Sex (D1): (0) bisexual (structurally and functionally)					Florian Jabbour
Pentaphylacaceae	Cleyera pachyphylla	100. Sex (D1)	Flora of China 2014 (website)	100. Sex (D1): (0) bisexual (structurally and functionally)					Florian Jabbour
Cyrillaceae	Cliftonia monophylla	100. Sex (D1)	Sargent 1891 (book)	100. Sex (D1): (0) bisexual (structurally and functionally)					Marion Chartier
Polemoniaceae	Cobaea scandens	100. Sex (D1)	Schönenberger 2009 (IJPS)	100. Sex (D1): (0) bisexual (structurally and functionally)					Jürg Schönenberger
Primulaceae	Conandrium rhynchocarpum	100. Sex (D1)	Engler 1902 (book)	100. Sex (D1): (0) bisexual (structurally and functionally)					Florian Jabbour
Symplocaceae	Cordyloblaste henschelii	100. Sex (D1)	Pearce 2004 (book)	100. Sex (D1): (0) bisexual (structurally and functionally)					Stefan Löfstrand
Symplocaceae	Cordyloblaste pendula	100. Sex (D1)	Flora of China 2014 (website)	100. Sex (D1): (0) bisexual (structurally and functionally)					Stefan Löfstrand
Ericaceae	Corema conradii	100. Sex (D1)	Flora of North America 2014 (website)	100. Sex (D1): (B) unisexual dioecious (functionally), but structurally gynodioecious					Elisabeth Reyes
Primulaceae	Coris monspeliensis	100. Sex (D1)	Airy Shaw 1951 (KewBull)	100. Sex (D1): (0) bisexual (structurally and functionally)					Florian Jabbour
Lecythidaceae	Corythophora amapaensis	100. Sex (D1)	Tsou & Mori 2007 (AmJBot)	100. Sex (D1): (0) bisexual (structurally and functionally)					Maria von Balthazar
Ericaceae	Cosmelia rubra	100. Sex (D1)	Bentham & Mueller 1863-1878 (book)	100. Sex (D1): (0) bisexual (structurally and functionally)					Marion Chartier
Lecythidaceae	Couratari stellata	100. Sex (D1)	Tsou 1994 (MemNYBotGard)	100. Sex (D1): (0) bisexual (structurally and functionally)					Maria von Balthazar
Lecythidaceae	Couroupita guianensis	100. Sex (D1)	Flora of Pakistan 2013 (website)	100. Sex (D1): (0) bisexual (structurally and functionally)					Stefan Löfstrand
Ericaceae	Craibiodendron yunnanense	100. Sex (D1)	Flora of China 2014 (website)	100. Sex (D1): (0) bisexual (structurally and functionally)					Marion Chartier
Lecythidaceae	Crateranthus talbotii	100. Sex (D1)	Tsou 1994 (MemNYBotGard)	100. Sex (D1): (0) bisexual (structurally and functionally)					Maria von Balthazar
Primulaceae	Ctenardisia ovandensis	100. Sex (D1)	Lundell 1940 (ContrUnivMichiganHerb)	100. Sex (D1): (0) bisexual (structurally and functionally)					Florian Jabbour
Primulaceae	Cybianthus candamoensis	100. Sex (D1)	Pipoly & Ricketson 2006 (Novon)	100. Sex (D1): (G) unisexual (structurally and functionally), monoecious/dioecious status unknown					Florian Jabbour
Primulaceae	Cyclamen persicum	100. Sex (D1)	Grey-Wilson 1988 (book)	100. Sex (D1): (0) bisexual (structurally and functionally)					Florian Jabbour
Cyrillaceae	Cyrilla coriacea	100. Sex (D1)	Bazarain Iturralde 2009 (Willdenowia)	100. Sex (D1): (0) bisexual (structurally and functionally)					Marion Chartier
Cyrillaceae	Cyrilla racemiflora	100. Sex (D1)	Dute et al 2004 (SoutheasternNat)	100. Sex (D1): (0) bisexual (structurally and functionally)					Jürg Schönenberger
Ericaceae	Daboecia cantabrica	100. Sex (D1)	Syme et al 1866 (EnglishBotanyVI)	100. Sex (D1): (0) bisexual (structurally and functionally)					Marion Chartier
Theaceae	Dankia langbianensis	100. Sex (D1)	Gagnepain 1939 (book)	100. Sex (D1): (0) bisexual (structurally and functionally)					Stefan Löfstrand
Sarraceniaceae	Darlingtonia californica	100. Sex (D1)	Macfarlane 1908 (book)	100. Sex (D1): (0) bisexual (structurally and functionally)					Stefan Löfstrand
Primulaceae	Deherainia lageniformis	100. Sex (D1)	Gómez-Laurito & Zamora 1998 (Novon)	100. Sex (D1): (0) bisexual (structurally and functionally)					Maria von Balthazar
Sapotaceae	Delpydora macrophylla	100. Sex (D1)	Aubréville 1961 (book)	100. Sex (D1): (0) bisexual (structurally and functionally)					Marion Chartier
Diapensiaceae	Diapensia himalaica	100. Sex (D1)	Flora of China 2014 (website)	100. Sex (D1): (0) bisexual (structurally and functionally)					Stefan Löfstrand
Diapensiaceae	Diapensia lapponica	100. Sex (D1)	Ohwi 1965 (book)	100. Sex (D1): (0) bisexual (structurally and functionally)					Stefan Löfstrand
Diapensiaceae	Diapensia purpurea	100. Sex (D1)	Flora of China 2014 (website)	100. Sex (D1): (0) bisexual (structurally and functionally)					Stefan Löfstrand
Primulaceae	Dionysia odora	100. Sex (D1)	Ghazanfar & Edmondson 2013 (FloraIraq)	100. Sex (D1): (0) bisexual (structurally and functionally)					Marion Chartier
Ebenaceae	Diospyros caribaea	100. Sex (D1)	Wallnöfer 2007 (AnnNaturhistMusWien)	100. Sex (D1): (7) unisexual dioecious (structurally and functionally)					Marion Chartier
Ebenaceae	Diospyros ebenum	100. Sex (D1)	Wright 1904 (book)	100. Sex (D1): (9) unisexual dioecious (functionally), but structurally bisexual				but sometimes monoecious or polygamous	Marion Chartier
Ebenaceae	Diospyros kaki	100. Sex (D1)	Singh 2005 (book)	100. Sex (D1): (H) unisexual (general: structural status and monoecious/dioecious status unknown)				see also Yasui 1915	Maria von Balthazar
Ebenaceae	Diospyros lotus	100. Sex (D1)	Flora of China 2013 (website)	100. Sex (D1): (7) unisexual dioecious (structurally and functionally)					Stefan Löfstrand
Ebenaceae	Diospyros texana	100. Sex (D1)	Sargent 1894 (book)	100. Sex (D1): (7) unisexual dioecious (structurally and functionally)					Marion Chartier
Ebenaceae	Diospyros virginiana	100. Sex (D1)	Sargent 1894 (book)	100. Sex (D1): (9) unisexual dioecious (functionally), but structurally bisexual				male flowers: rudimentary ovary female flowers: with staminode with reduce anthers sometimes, hermaphroditic flowers can be found on the male individuals.	Marion Chartier
Ericaceae	Diplarche multiflora	100. Sex (D1)	Flora of China 2014 (website)	100. Sex (D1): (0) bisexual (structurally and functionally)					Marion Chartier
Sapotaceae	Diploknema ramiflora	100. Sex (D1)	Lam 1925 (BullJBBuitenzorg)	100. Sex (D1): (0) bisexual (structurally and functionally)					Marion Chartier
Sapotaceae	Diploon cuspidatum	100. Sex (D1)	Pennington 1991 (book)	100. Sex (D1): (0) bisexual (structurally and functionally)					Marion Chartier
Ericaceae	Diplycosia pinifolia	100. Sex (D1)	Sleumer 1966-67 (FloraMalesiana)	100. Sex (D1): (0) bisexual (structurally and functionally)					Marion Chartier
Primulaceae	Discocalyx amplifolia	100. Sex (D1)	Smith 1973 (JArnArbor)	100. Sex (D1): (0) bisexual (structurally and functionally)					Florian Jabbour
Primulaceae	Dodecatheon alpinum	100. Sex (D1)	Flora of North America 2014 (website)	100. Sex (D1): (0) bisexual (structurally and functionally)					Elisabeth Reyes
Ericaceae	Dracophyllum latifolium	100. Sex (D1)	Hooker 1864-67 (book)	100. Sex (D1): (0) bisexual (structurally and functionally)					Marion Chartier
Sapotaceae	Eberhardtia tonkinensis	100. Sex (D1)	Lecomte 1920 (BullMusNatlHistNat)	100. Sex (D1): (0) bisexual (structurally and functionally)					Marion Chartier
Sapotaceae	Ecclinusa ulei	100. Sex (D1)	Pennington 1990 (FloraNeotropica)	100. Sex (D1): (2) unisexual monoecious (functionally), but structurally gynomonoecious				"ovules vestigial in male flowers"	Marion Chartier
Sapotaceae	Elaeoluma glabrescens	100. Sex (D1)	Pennington 1990 (FloraNeotropica)	100. Sex (D1): (B) unisexual dioecious (functionally), but structurally gynodioecious					Marion Chartier
Ericaceae	Elliottia pyroliflora	100. Sex (D1)	Flora of North America 2014 (website)	100. Sex (D1): (0) bisexual (structurally and functionally)					Elisabeth Reyes
Primulaceae	Embelia ribes	100. Sex (D1)	Ma & Saunders 2003 (PlantSystEvol)	100. Sex (D1): (9) unisexual dioecious (functionally), but structurally bisexual					Marion Chartier
Sapotaceae	Englerophytum stelechantha	100. Sex (D1)	Aubréville 1961 (book)	100. Sex (D1): (0) bisexual (structurally and functionally)					Marion Chartier
Ericaceae	Enkianthus deflexus	100. Sex (D1)	Flora of China 2015 (website)	100. Sex (D1): (0) bisexual (structurally and functionally)					Marion Chartier
Ericaceae	Epacris impressa	100. Sex (D1)	Bentham & Mueller 1863-1878 (book)	100. Sex (D1): (0) bisexual (structurally and functionally)					Marion Chartier
Ericaceae	Epigaea repens	100. Sex (D1)	Sharp 1913 (BotGaz)	100. Sex (D1): (9) unisexual dioecious (functionally), but structurally bisexual					Marion Chartier
Polemoniaceae	Eriastrum densifolium	100. Sex (D1)	Baldwin 2002 (book)	100. Sex (D1): (0) bisexual (structurally and functionally)					Maria von Balthazar
Ericaceae	Erica tetralix	100. Sex (D1)	Flora of North America 2011 (website)	100. Sex (D1): (0) bisexual (structurally and functionally)					Arnaud van Holt
Lecythidaceae	Eschweilera amazoniciformis	100. Sex (D1)	Lecythidaceae Pages 2014 (website)	100. Sex (D1): (0) bisexual (structurally and functionally)					Maria von Balthazar
Lecythidaceae	Eschweilera ovata	100. Sex (D1)	Watson & Dallwitz 2014 (website)	100. Sex (D1): (0) bisexual (structurally and functionally)					Elisabeth Reyes
Ericaceae	Eubotrys racemosa	100. Sex (D1)	Small 1914 (NorthAmerFlora)	100. Sex (D1): (0) bisexual (structurally and functionally)					Marion Chartier
Ebenaceae	Euclea crispa	100. Sex (D1)	Caris 2013 (book)	100. Sex (D1): (B) unisexual dioecious (functionally), but structurally gynodioecious				according to the plant list E. lanceolata is a synonym of E. Crispa	Maria von Balthazar
Pentaphylacaceae	Eurya crassilimba	100. Sex (D1)	Flora of China 2014 (website)	100. Sex (D1): (F) unisexual dioecious (general: structural status unknown)				Male flowers with pistillode. Female flowers not seen.	Florian Jabbour
Pentaphylacaceae	Eurya emarginata	100. Sex (D1)	Flora of China 2014 (website)	100. Sex (D1): (9) unisexual dioecious (functionally), but structurally bisexual				Male flowers with pistillode.	Florian Jabbour
Pentaphylacaceae	Eurya emarginata	100. Sex (D1)	Tsou 1995 (JPlRes)	100. Sex (D1): (9) unisexual dioecious (functionally), but structurally bisexual				Female flowers of Eurya may have staminodes.	Florian Jabbour
Pentaphylacaceae	Eurya handel-mazzettii	100. Sex (D1)	Flora of China 2014 (website)	100. Sex (D1): (9) unisexual dioecious (functionally), but structurally bisexual				Male flowers with pistillode. Female flowers of Eurya may have staminodes.	Florian Jabbour
Pentaphylacaceae	Eurya japonica	100. Sex (D1)	Hunt 1970/72 (CurtisBotMag)	100. Sex (D1): (7) unisexual dioecious (structurally and functionally)				with pistillode in male flowers and staminodes in female flowers	Jürg Schönenberger
Pentaphylacaceae	Euryodendron excelsum	100. Sex (D1)	Flora of China 2014 (website)	100. Sex (D1): (0) bisexual (structurally and functionally)					Stefan Löfstrand
Sapotaceae	Faucherea longipedicellata	100. Sex (D1)	Aubréville 1974 (book)	100. Sex (D1): (0) bisexual (structurally and functionally)					Marion Chartier
Sapotaceae	Faucherea thouvenotii	100. Sex (D1)	Aubréville 1974 (book)	100. Sex (D1): (0) bisexual (structurally and functionally)					Marion Chartier
Sladeniaceae	Ficalhoa laurifolia	100. Sex (D1)	Hiern 1898 (JBot)	100. Sex (D1): (0) bisexual (structurally and functionally)					Florian Jabbour
Primulaceae	Fittingia mariae	100. Sex (D1)	Mez 1922 (book)	100. Sex (D1): (F) unisexual dioecious (general: structural status unknown)					Florian Jabbour
Lecythidaceae	Foetidia obliqua	100. Sex (D1)	Prance 2008 (Brittonia)	100. Sex (D1): (0) bisexual (structurally and functionally)					Maria von Balthazar
Fouquieriaceae	Fouquieria burragei	100. Sex (D1)	Henrickson 1972 (Aliso)	100. Sex (D1): (0) bisexual (structurally and functionally)					Maria von Balthazar
Fouquieriaceae	Fouquieria columnaris	100. Sex (D1)	Schönenberger 2009 (IJPS)	100. Sex (D1): (0) bisexual (structurally and functionally)					Jürg Schönenberger
Fouquieriaceae	Fouquieria diguetii	100. Sex (D1)	Henrickson 1972 (Aliso)	100. Sex (D1): (0) bisexual (structurally and functionally)					Maria von Balthazar
Fouquieriaceae	Fouquieria fasciculata	100. Sex (D1)	Schönenberger 2009 (IJPS)	100. Sex (D1): (0) bisexual (structurally and functionally)					Agnes Dellinger
Fouquieriaceae	Fouquieria formosa	100. Sex (D1)	Schönenberger 2009 (IJPS)	100. Sex (D1): (0) bisexual (structurally and functionally)					Agnes Dellinger
Fouquieriaceae	Fouquieria leonilae	100. Sex (D1)	Henrickson 1972 (Aliso)	100. Sex (D1): (0) bisexual (structurally and functionally)					Maria von Balthazar
Fouquieriaceae	Fouquieria ochoterenae	100. Sex (D1)	Henrickson 1972 (Aliso)	100. Sex (D1): (0) bisexual (structurally and functionally)					Maria von Balthazar
Fouquieriaceae	Fouquieria purpusii	100. Sex (D1)	Henrickson 1972 (Aliso)	100. Sex (D1): (0) bisexual (structurally and functionally)					Maria von Balthazar
Fouquieriaceae	Fouquieria shrevei	100. Sex (D1)	Henrickson 1972 (Aliso)	100. Sex (D1): (0) bisexual (structurally and functionally)					Maria von Balthazar
Fouquieriaceae	Fouquieria splendens	100. Sex (D1)	Schönenberger 2009 (IJPS)	100. Sex (D1): (0) bisexual (structurally and functionally)					Agnes Dellinger
Theaceae	Franklinia alatamaha	100. Sex (D1)	Flora of North America 2014 (website)	100. Sex (D1): (0) bisexual (structurally and functionally)					Stefan Löfstrand
Pentaphylacaceae	Freziera cuatrecasasii	100. Sex (D1)	Ulloa & Jørgensen 1993 (website)	100. Sex (D1): (9) unisexual dioecious (functionally), but structurally bisexual					Florian Jabbour
Diapensiaceae	Galax urceolata	100. Sex (D1)	Scott 2004 (book)	100. Sex (D1): (0) bisexual (structurally and functionally)					Jürg Schönenberger
Polemoniaceae	Gilia achilleifolia	100. Sex (D1)	Schönenberger 2009 (IJPS)	100. Sex (D1): (0) bisexual (structurally and functionally)					Agnes Dellinger
Polemoniaceae	Gilia capitata	100. Sex (D1)	Kapil et al 1968 (Phytomorphology)	100. Sex (D1): (0) bisexual (structurally and functionally)					Jürg Schönenberger
Primulaceae	Glaux maritima	100. Sex (D1)	Flora of China 2014 (website)	100. Sex (D1): (0) bisexual (structurally and functionally)					Marion Chartier
Sapotaceae	Gluema ivorensis	100. Sex (D1)	Aubréville 1974 (book)	100. Sex (D1): (0) bisexual (structurally and functionally)					Marion Chartier
Theaceae	Gordonia lasianthus	100. Sex (D1)	Flora of North America 2014 (website)	100. Sex (D1): (0) bisexual (structurally and functionally)					Stefan Löfstrand
Primulaceae	Grenacheria wallichiana	100. Sex (D1)	Mez 1902 (book)	100. Sex (D1): (7) unisexual dioecious (structurally and functionally)					Florian Jabbour
Lecythidaceae	Grias peruviana	100. Sex (D1)	Tsou 1994 (MemNYBotGard)	100. Sex (D1): (0) bisexual (structurally and functionally)					Maria von Balthazar
Lecythidaceae	Gustavia macarenensis	100. Sex (D1)	Tsou 1994 (MemNYBotGard)	100. Sex (D1): (0) bisexual (structurally and functionally)					Maria von Balthazar
Styracaceae	Halesia carolina	100. Sex (D1)	Perkins 1928 (book)	100. Sex (D1): (1) unisexual monoecious (structurally and functionally)					Jürg Schönenberger
Styracaceae	Halesia macgregorii	100. Sex (D1)	Flora of China 2014 (website)	100. Sex (D1): (0) bisexual (structurally and functionally)					Stefan Löfstrand
Ericaceae	Harrimanella hypnoides	100. Sex (D1)	Small 1914 (NorthAmerFlora)	100. Sex (D1): (0) bisexual (structurally and functionally)					Marion Chartier
Theaceae	Hartia sinensis	100. Sex (D1)	Flora of China 2014 (website)	100. Sex (D1): (0) bisexual (structurally and functionally)					Stefan Löfstrand
Primulaceae	Heberdenia excelsa	100. Sex (D1)	Barker-Webb & Berthelot 1836-50 (book)	100. Sex (D1): (0) bisexual (structurally and functionally)					Marion Chartier
Sarraceniaceae	Heliamphora heterodoxa	100. Sex (D1)	Berry et al 2005 (book)	100. Sex (D1): (0) bisexual (structurally and functionally)					Stefan Löfstrand
Sarraceniaceae	Heliamphora minor	100. Sex (D1)	Berry et al 2005 (book)	100. Sex (D1): (0) bisexual (structurally and functionally)					Stefan Löfstrand
Sarraceniaceae	Heliamphora nutans	100. Sex (D1)	Macfarlane 1908 (book)	100. Sex (D1): (0) bisexual (structurally and functionally)					Stefan Löfstrand
Sarraceniaceae	Heliamphora tatei	100. Sex (D1)	Berry et al 2005 (book)	100. Sex (D1): (0) bisexual (structurally and functionally)					Stefan Löfstrand
Primulaceae	Hottonia inflata	100. Sex (D1)	Flora of North America 2014 (website)	100. Sex (D1): (0) bisexual (structurally and functionally)					Marion Chartier
Styracaceae	Huodendron tibeticum	100. Sex (D1)	Dickison 1993 (BJLS)	100. Sex (D1): (0) bisexual (structurally and functionally)					Stefan Löfstrand
Balsaminaceae	Hydrocera triflora	100. Sex (D1)	von Balthazar & Schönenberger 2013 (BJLS)	100. Sex (D1): (0) bisexual (structurally and functionally)					Maria von Balthazar
Primulaceae	Hymenandra iteophylla	100. Sex (D1)	Stone 1991 (GardBullSing)	100. Sex (D1): (0) bisexual (structurally and functionally)					Marion Chartier
Balsaminaceae	Impatiens auricoma	100. Sex (D1)	von Balthazar & Schönenberger 2013 (BJLS)	100. Sex (D1): (0) bisexual (structurally and functionally)					Maria von Balthazar
Balsaminaceae	Impatiens capensis	100. Sex (D1)	Rust 1977 (BullTorreyBotClub)	100. Sex (D1): (0) bisexual (structurally and functionally)					Maria von Balthazar
Balsaminaceae	Impatiens columbaria	100. Sex (D1)	Caris et al 2006 (AmJBot)	100. Sex (D1): (0) bisexual (structurally and functionally)					Maria von Balthazar
Balsaminaceae	Impatiens fischeri	100. Sex (D1)	Grey-Wilson 1980 (book)	100. Sex (D1): (0) bisexual (structurally and functionally)					Marion Chartier
Balsaminaceae	Impatiens hians	100. Sex (D1)	Marion Chartier and Maria von Balthazar 2015 (personal observation)	100. Sex (D1): (0) bisexual (structurally and functionally)				alcohol collection MC967	Marion Chartier
Balsaminaceae	Impatiens niamniamensis	100. Sex (D1)	Caris et al 2006 (AmJBot)	100. Sex (D1): (0) bisexual (structurally and functionally)					Maria von Balthazar
Balsaminaceae	Impatiens parviflora	100. Sex (D1)	von Balthazar & Schönenberger 2013 (BJLS)	100. Sex (D1): (0) bisexual (structurally and functionally)					Maria von Balthazar
Balsaminaceae	Impatiens paucidentata	100. Sex (D1)	Marion Chartier and Maria von Balthazar 2015 (personal observation)	100. Sex (D1): (0) bisexual (structurally and functionally)				alcohol collection MC966	Marion Chartier
Balsaminaceae	Impatiens pseudoviola	100. Sex (D1)	von Balthazar & Schönenberger 2013 (BJLS)	100. Sex (D1): (0) bisexual (structurally and functionally)					Marion Chartier
Polemoniaceae	Ipomopsis tenuifolia	100. Sex (D1)	Schönenberger 2009 (IJPS)	100. Sex (D1): (0) bisexual (structurally and functionally)					Maria von Balthazar
Sapotaceae	Isonandra lanceolata	100. Sex (D1)	Wight 1843vol2 (book)	100. Sex (D1): (0) bisexual (structurally and functionally)					Marion Chartier
Primulaceae	Jacquinia armillaris	100. Sex (D1)	Ståhl 1992 (Brittonia)	100. Sex (D1): (0) bisexual (structurally and functionally)					Maria von Balthazar
Ericaceae	Kalmia buxifolia	100. Sex (D1)	Flora of North America 2014 (website)	100. Sex (D1): (0) bisexual (structurally and functionally)					Marion Chartier
Ericaceae	Kalmiopsis leachiana	100. Sex (D1)	Flora of North America 2014 (website)	100. Sex (D1): (0) bisexual (structurally and functionally)					Marion Chartier
Pentaphylacaceae	Killipiodendron columbianum	100. Sex (D1)	Kobuski 1942 (JArnArbor)	100. Sex (D1): (9) unisexual dioecious (functionally), but structurally bisexual				The species is described as dioecious. However, male flowers were not seen. Female flowers bear staminodes.	Florian Jabbour
Primulaceae	Labisia pumila	100. Sex (D1)	Mez 1902 (book)	100. Sex (D1): (0) bisexual (structurally and functionally)					Florian Jabbour
Sapotaceae	Labourdonnaisia madagascariensis	100. Sex (D1)	Aubréville 1974 (book)	100. Sex (D1): (0) bisexual (structurally and functionally)					Marion Chartier
Sapotaceae	Labramia costata	100. Sex (D1)	Aubréville 1974 (book)	100. Sex (D1): (0) bisexual (structurally and functionally)					Marion Chartier
Theaceae	Laplacea alpestris	100. Sex (D1)	Melchior 1925 (book)	100. Sex (D1): (3) unisexual monoecious (functionally), but structurally bisexual					Stefan Löfstrand
Ericaceae	Lebetanthus myrsinites	100. Sex (D1)	Flora of Chile 2014 (website)	100. Sex (D1): (0) bisexual (structurally and functionally)					Marion Chartier
Sapotaceae	Lecomtedoxa biraudii	100. Sex (D1)	Aubréville 1974 (book)	100. Sex (D1): (0) bisexual (structurally and functionally)					Marion Chartier
Lecythidaceae	Lecythis pisonis	100. Sex (D1)	Lecythidaceae Pages 2014 (website)	100. Sex (D1): (0) bisexual (structurally and functionally)					Maria von Balthazar
Lecythidaceae	Lecythis poiteaui	100. Sex (D1)	Lecythidaceae Pages 2014 (website)	100. Sex (D1): (0) bisexual (structurally and functionally)					Maria von Balthazar
Ericaceae	Ledothamnus guyanensis	100. Sex (D1)	Luteyn et al 1995 (FloraNeotropica66)	100. Sex (D1): (0) bisexual (structurally and functionally)					Marion Chartier
Polemoniaceae	Leptodactylon californicum	100. Sex (D1)	Hooker & Arnott 1841 (book)	100. Sex (D1): (0) bisexual (structurally and functionally)					Maria von Balthazar
Sapotaceae	Leptostylis filipes	100. Sex (D1)	Aubréville 1967 (book)	100. Sex (D1): (0) bisexual (structurally and functionally)					Marion Chartier
Sapotaceae	Letestua durissima	100. Sex (D1)	Aubréville 1961 (book)	100. Sex (D1): (0) bisexual (structurally and functionally)					Marion Chartier
Ericaceae	Leucopogon verticillatus	100. Sex (D1)	Bentham & Mueller 1863-1878 (book)	100. Sex (D1): (0) bisexual (structurally and functionally)					Marion Chartier
Ericaceae	Leucothoe fontanesiana	100. Sex (D1)	Kron et al 2002 (BotRev)	100. Sex (D1): (0) bisexual (structurally and functionally)					Marion Chartier
Polemoniaceae	Linanthus jepsonii	100. Sex (D1)	Schemske & Goodwiliie 1996 (Madrono)	100. Sex (D1): (0) bisexual (structurally and functionally)					Maria von Balthazar
Ebenaceae	Lissocarpa benthamii	100. Sex (D1)	Wallnöfer 2004 (AnnNaturhistMusWien)	100. Sex (D1): (H) unisexual (general: structural status and monoecious/dioecious status unknown)					Stefan Löfstrand
Ebenaceae	Lissocarpa guianensis	100. Sex (D1)	Wallnöfer 2004 (AnnNaturhistMusWien)	100. Sex (D1): (H) unisexual (general: structural status and monoecious/dioecious status unknown)					Marion Chartier
Ebenaceae	Lissocarpa uyat	100. Sex (D1)	Wallnöfer 2004 (AnnNaturhistMusWien)	100. Sex (D1): (H) unisexual (general: structural status and monoecious/dioecious status unknown)					Marion Chartier
Ericaceae	Lyonia ovalifolia	100. Sex (D1)	Sleumer 1966-67 (FloraMalesiana)	100. Sex (D1): (0) bisexual (structurally and functionally)					Marion Chartier
Primulaceae	Lysimachia clethroides	100. Sex (D1)	Flora of China 2014 (website)	100. Sex (D1): (0) bisexual (structurally and functionally)					Marion Chartier
Primulaceae	Lysimachia nummularia	100. Sex (D1)	Flora of North America 2014 (website)	100. Sex (D1): (0) bisexual (structurally and functionally)					Marion Chartier
Primulaceae	Lysimachia ruhmeriana	100. Sex (D1)	Taylor 1958 (FloraTropEAfrica163)	100. Sex (D1): (0) bisexual (structurally and functionally)					Marion Chartier
Primulaceae	Lysimachia vittiformis	100. Sex (D1)	Flora of China 2014 (website)	100. Sex (D1): (0) bisexual (structurally and functionally)					Marion Chartier
Primulaceae	Lysimachia vulgaris	100. Sex (D1)	Flora of China 2014 (website)	100. Sex (D1): (0) bisexual (structurally and functionally)					Yannick Städler
Sapotaceae	Madhuca hainanensis	100. Sex (D1)	Aubréville 1963 (book)	100. Sex (D1): (0) bisexual (structurally and functionally)					Marion Chartier
Sapotaceae	Madhuca microphylla	100. Sex (D1)	Hooker 1837 (book)	100. Sex (D1): (0) bisexual (structurally and functionally)					Marion Chartier
Primulaceae	Maesa japonica	100. Sex (D1)	Caris et al 2000 (AnnBot)	100. Sex (D1): (0) bisexual (structurally and functionally)				In the species desriptions of FOC, Caris et al 2000 and Anderberg and Stahl 1995, there is no mention of unisexual flower, nor any illustration. I is yet still possible that these unisexual flowers exist. "Myrsinaceae are hermaphrodite or frequently dioe	Marion Chartier
Sapotaceae	Magodendron venefici	100. Sex (D1)	Pennington 1991 (book)	100. Sex (D1): (0) bisexual (structurally and functionally)					Marion Chartier
Theaceae	Malachodendron ovatum	100. Sex (D1)	Flora of North America 2014 (website)	100. Sex (D1): (0) bisexual (structurally and functionally)					Stefan Löfstrand
Sapotaceae	Manilkara zapota	100. Sex (D1)	Elisens et al 2013 (website)	100. Sex (D1): (0) bisexual (structurally and functionally)					Jürg Schönenberger
Marcgraviaceae	Marcgravia rectiflora	100. Sex (D1)	von Balthazar & Schönenberger 2013 (BJLS)	100. Sex (D1): (0) bisexual (structurally and functionally)					Maria von Balthazar
Marcgraviaceae	Marcgravia umbellata	100. Sex (D1)	Caris 2013 (book)	100. Sex (D1): (0) bisexual (structurally and functionally)					Maria von Balthazar
Marcgraviaceae	Marcgraviastrum pauciflorum	100. Sex (D1)	de Roon & Dressler 1997 (BotJahrb)	100. Sex (D1): (0) bisexual (structurally and functionally)					Maria von Balthazar
Marcgraviaceae	Marcgraviastrum subsessile	100. Sex (D1)	de Roon 1970 (AMBG)	100. Sex (D1): (0) bisexual (structurally and functionally)					Maria von Balthazar
Styracaceae	Melliodendron xylocarpum	100. Sex (D1)	Dickison 1993 (BJLS)	100. Sex (D1): (0) bisexual (structurally and functionally)					Stefan Löfstrand
Ericaceae	Menziesia ferruginea	100. Sex (D1)	Flora of North America 2014 (website)	100. Sex (D1): (0) bisexual (structurally and functionally)					Elisabeth Reyes
Sapotaceae	Micropholis cayennensis	100. Sex (D1)	Pennington 1990 (FloraNeotropica)	100. Sex (D1): (0) bisexual (structurally and functionally)					Marion Chartier
Sapotaceae	Micropholis crotonoides	100. Sex (D1)	Pennington 1990 (FloraNeotropica)	100. Sex (D1): (F) unisexual dioecious (general: structural status unknown)				no stamen on the female flowers, no information on the presence or absence of gynoecium on male flowers	Marion Chartier
Sapotaceae	Mimusops elengi	100. Sex (D1)	Aubréville 1963 (book)	100. Sex (D1): (0) bisexual (structurally and functionally)					Marion Chartier
Mitrastemonaceae	Mitrastemon matudae	100. Sex (D1)	The botanical magazine (Tokyo) 1936 (article)	100. Sex (D1): (0) bisexual (structurally and functionally)					Marion Chartier
Mitrastemonaceae	Mitrastemon yamamotoi	100. Sex (D1)	Flora of China 2014 (website)	100. Sex (D1): (0) bisexual (structurally and functionally)					Elisabeth Reyes
Primulaceae	Monoporus spathulatus	100. Sex (D1)	Perrier de la Bâthie 1953 (FloreMadagascar161)	100. Sex (D1): (H) unisexual (general: structural status and monoecious/dioecious status unknown)				fleurs "femelle par avortement constant des étamines et néanmoins autofécondes par parténogenèse" (flowers female per constant abortion of stamens, but fertile as they are partenogenetic)	Marion Chartier
Primulaceae	Myrsine laetevirens	100. Sex (D1)	Otegui & Cocucci 1999 (NordJBot)	100. Sex (D1): (9) unisexual dioecious (functionally), but structurally bisexual					Marion Chartier
Lecythidaceae	Napoleonaea vogelii	100. Sex (D1)	Ronse De Craene 2011 (article)	100. Sex (D1): (0) bisexual (structurally and functionally)					Maria von Balthazar
Sapotaceae	Neohemsleya usambarensis	100. Sex (D1)	Pennington 1991 (book)	100. Sex (D1): (B) unisexual dioecious (functionally), but structurally gynodioecious					Marion Chartier
Sapotaceae	Neolemonniera ogouensis	100. Sex (D1)	Aubréville 1961 (book)	100. Sex (D1): (0) bisexual (structurally and functionally)					Marion Chartier
Primulaceae	Neomezia cubensis	100. Sex (D1)	Votsch 1904 (BotJahrb)	100. Sex (D1): (0) bisexual (structurally and functionally)					Maria von Balthazar
Sapotaceae	Niemeyera chartacea	100. Sex (D1)	Swenson et al 2007 (Cladistics)	100. Sex (D1): (1) unisexual monoecious (structurally and functionally)					Marion Chartier
Marcgraviaceae	Norantea guianensis	100. Sex (D1)	Giraldo Cañas 2011 (book)	100. Sex (D1): (0) bisexual (structurally and functionally)					Maria von Balthazar
Sapotaceae	Northia seychellana	100. Sex (D1)	Pennington 1991 (book)	100. Sex (D1): (0) bisexual (structurally and functionally)					Marion Chartier
Sapotaceae	Omphalocarpum procerum	100. Sex (D1)	Aubréville 1961 (book)	100. Sex (D1): (D) unisexual gynodioecious (functionally), structurally bisexual					Marion Chartier
Primulaceae	Omphalogramma vinciflorum	100. Sex (D1)	Flora of China 2014 (website)	100. Sex (D1): (0) bisexual (structurally and functionally)					Elisabeth Reyes
Primulaceae	Oncostemum hieroglyforme	100. Sex (D1)	Perrier de la Bâthie 1953 (FloreMadagascar161)	100. Sex (D1): (0) bisexual (structurally and functionally)					Marion Chartier
Ericaceae	Orthilia secunda	100. Sex (D1)	Luteyn et al 1995 (FloraNeotropica66)	100. Sex (D1): (0) bisexual (structurally and functionally)					Marion Chartier
Lecythidaceae	Oubanguia africana	100. Sex (D1)	Appel 1996 (BJLS)	100. Sex (D1): (0) bisexual (structurally and functionally)					Maria von Balthazar
Ericaceae	Oxydendrum arboreum	100. Sex (D1)	Sargent 1893 (book)	100. Sex (D1): (0) bisexual (structurally and functionally)					Marion Chartier
Sapotaceae	Palaquium beccarianum	100. Sex (D1)	Lam 1925 (BullJBBuitenzorg)	100. Sex (D1): (0) bisexual (structurally and functionally)					Marion Chartier
Sapotaceae	Palaquium formosanum	100. Sex (D1)	Pennington 1991 (book)	100. Sex (D1): (0) bisexual (structurally and functionally)					Marion Chartier
Sapotaceae	Palaquium obovatum	100. Sex (D1)	Aubréville 1963 (book)	100. Sex (D1): (0) bisexual (structurally and functionally)					Marion Chartier
Styracaceae	Pamphilia pedicellata	100. Sex (D1)	Wallnöfer 1997 (AnnNaturhistMusWien)	100. Sex (D1): (D) unisexual gynodioecious (functionally), structurally bisexual					Stefan Löfstrand
Styracaceae	Parastyrax lacei	100. Sex (D1)	Flora of China 2014 (website)	100. Sex (D1): (0) bisexual (structurally and functionally)					Stefan Löfstrand
Primulaceae	Parathesis glabra	100. Sex (D1)	Lundell 1966 (book)	100. Sex (D1): (0) bisexual (structurally and functionally)					Marion Chartier
Sapotaceae	Payena lucida	100. Sex (D1)	Pennington 1991 (book)	100. Sex (D1): (0) bisexual (structurally and functionally)					Marion Chartier
Primulaceae	Pelletiera wildpretii	100. Sex (D1)	Valdés 1980 (Candollea)	100. Sex (D1): (0) bisexual (structurally and functionally)					Marion Chartier
Tetrameristaceae	Pelliciera rhizophorae	100. Sex (D1)	von Balthazar & Schönenberger 2013 (BJLS)	100. Sex (D1): (0) bisexual (structurally and functionally)					Maria von Balthazar
Ericaceae	Pentachondra pumila	100. Sex (D1)	Bentham & Mueller 1863-1878 (book)	100. Sex (D1): (0) bisexual (structurally and functionally)					Marion Chartier
Tetrameristaceae	Pentamerista neotropica	100. Sex (D1)	von Balthazar & Schönenberger 2013 (BJLS)	100. Sex (D1): (0) bisexual (structurally and functionally)					Maria von Balthazar
Pentaphylacaceae	Pentaphylax euryoides	100. Sex (D1)	Hooker 1849 (HookerJBotKewGardMisc)	100. Sex (D1): (0) bisexual (structurally and functionally)					Florian Jabbour
Ericaceae	Pernettya hirta	100. Sex (D1)	Luteyn et al 1995 (FloraNeotropica66)	100. Sex (D1): (0) bisexual (structurally and functionally)					Marion Chartier
Lecythidaceae	Petersianthus macrocarpus	100. Sex (D1)	Tsou 1994 (MemNYBotGard)	100. Sex (D1): (1) unisexual monoecious (structurally and functionally)					Maria von Balthazar
Polemoniaceae	Phlox divaricata	100. Sex (D1)	Schönenberger 2009 (IJPS)	100. Sex (D1): (0) bisexual (structurally and functionally)					Agnes Dellinger
Ericaceae	Phyllodoce caerulea	100. Sex (D1)	Flora of North America 2014 (website)	100. Sex (D1): (0) bisexual (structurally and functionally)					Marion Chartier
Sapotaceae	Pichonia balansana	100. Sex (D1)	Aubréville 1967 (book)	100. Sex (D1): (0) bisexual (structurally and functionally)					Marion Chartier
Ericaceae	Pieris cubensis	100. Sex (D1)	Luteyn et al 1995 (FloraNeotropica66)	100. Sex (D1): (0) bisexual (structurally and functionally)					Marion Chartier
Lecythidaceae	Pierrina zenkeri	100. Sex (D1)	Engler 1921 (article)	100. Sex (D1): (0) bisexual (structurally and functionally)					Maria von Balthazar
Theaceae	Piquetia piquetiana	100. Sex (D1)	Melchior 1925 (book)	100. Sex (D1): (0) bisexual (structurally and functionally)					Stefan Löfstrand
Sapotaceae	Planchonella kuebiniensis	100. Sex (D1)	Aubréville 1967 (book)	100. Sex (D1): (H) unisexual (general: structural status and monoecious/dioecious status unknown)				hermaphroditic and female flowers, but no info on the mono or dioecous status. Female flowers bear filaments lacking anthers.	Marion Chartier
Sapotaceae	Planchonella obovata	100. Sex (D1)	Wight 1846vol4 (book)	100. Sex (D1): (0) bisexual (structurally and functionally)					Marion Chartier
Lecythidaceae	Planchonia careya	100. Sex (D1)	Tsou 1994 (MemNYBotGard)	100. Sex (D1): (0) bisexual (structurally and functionally)					Maria von Balthazar
Polemoniaceae	Polemonium caeruleum	100. Sex (D1)	Kapil et al 1968 (Phytomorph)	100. Sex (D1): (0) bisexual (structurally and functionally)					Maria von Balthazar
Polemoniaceae	Polemonium reptans	100. Sex (D1)	Schönenberger 2009 (IJPS)	100. Sex (D1): (0) bisexual (structurally and functionally)					Agnes Dellinger
Theaceae	Polyspora axillaris	100. Sex (D1)	Flora of China 2014 (website)	100. Sex (D1): (0) bisexual (structurally and functionally)					Stefan Löfstrand
Sapotaceae	Pouteria bangii	100. Sex (D1)	Pennington 1990 (FloraNeotropica)	100. Sex (D1): (9) unisexual dioecious (functionally), but structurally bisexual					Marion Chartier
Sapotaceae	Pouteria campechiana	100. Sex (D1)	Pennington 1990 (FloraNeotropica)	100. Sex (D1): (H) unisexual (general: structural status and monoecious/dioecious status unknown)					Marion Chartier
Sapotaceae	Pouteria foveolata	100. Sex (D1)	Pennington 1990 (FloraNeotropica)	100. Sex (D1): (0) bisexual (structurally and functionally)					Marion Chartier
Sapotaceae	Pouteria ramiflora	100. Sex (D1)	Pennington 1990 (FloraNeotropica)	100. Sex (D1): (9) unisexual dioecious (functionally), but structurally bisexual					Marion Chartier
Sapotaceae	Pradosia colombiana	100. Sex (D1)	Pennington 1990 (FloraNeotropica)	100. Sex (D1): (0) bisexual (structurally and functionally)					Marion Chartier
Symplocaceae	Praealstonia parvifolia	100. Sex (D1)	Flora of Ecuador 43 - Symplocaceae 1991 (article)	100. Sex (D1): (0) bisexual (structurally and functionally)					Stefan Löfstrand
Primulaceae	Primula veris	100. Sex (D1)	Anderberg & Ståhl 1995 (CanJBot)	100. Sex (D1): (0) bisexual (structurally and functionally)					Agnes Dellinger
Ericaceae	Prionotes cerinthoides	100. Sex (D1)	Bentham & Mueller 1863-1878 (book)	100. Sex (D1): (0) bisexual (structurally and functionally)					Marion Chartier
Marcgraviaceae	Pseudosarcopera diaz-piedrahitae	100. Sex (D1)	Giraldo-Cañas 2007 (Caldasia)	100. Sex (D1): (0) bisexual (structurally and functionally)					Maria von Balthazar
Styracaceae	Pterostyrax corymbosus	100. Sex (D1)	Perkins 1928 (book)	100. Sex (D1): (0) bisexual (structurally and functionally)					Stefan Löfstrand
Styracaceae	Pterostyrax hispidus	100. Sex (D1)	Perkins 1928 (book)	100. Sex (D1): (0) bisexual (structurally and functionally)					Stefan Löfstrand
Clethraceae	Purdiaea nutans	100. Sex (D1)	Flora of Ecuador 146b - Cyrillaceae 1992 (book)	100. Sex (D1): (0) bisexual (structurally and functionally)					Stefan Löfstrand
Clethraceae	Purdiaea stenopetala	100. Sex (D1)	Flora de la República de Cuba 1998-2013 (book)	100. Sex (D1): (0) bisexual (structurally and functionally)					Stefan Löfstrand
Sapotaceae	Pycnandra benthamii	100. Sex (D1)	Aubréville 1967 (book)	100. Sex (D1): (0) bisexual (structurally and functionally)					Marion Chartier
Theaceae	Pyrenaria spectabilis	100. Sex (D1)	Flora of China 2014 (website)	100. Sex (D1): (0) bisexual (structurally and functionally)					Stefan Löfstrand
Ericaceae	Pyrola rotundifolia	100. Sex (D1)	Flora of China 2014 (website)	100. Sex (D1): (0) bisexual (structurally and functionally)					Marion Chartier
Diapensiaceae	Pyxidanthera barbulata	100. Sex (D1)	Palser 1963 (BotGaz)	100. Sex (D1): (0) bisexual (structurally and functionally)					Stefan Löfstrand
Styracaceae	Rehderodendron macrocarpum	100. Sex (D1)	Dickison 1993 (BJLS)	100. Sex (D1): (0) bisexual (structurally and functionally)					Stefan Löfstrand
Lecythidaceae	Rhaptopetalum geophylax	100. Sex (D1)	Cheek et al 2002 (KewBull)	100. Sex (D1): (0) bisexual (structurally and functionally)					Maria von Balthazar
Ericaceae	Rhododendron simsii	100. Sex (D1)	Luteyn et al 1995 (FloraNeotropica66)	100. Sex (D1): (0) bisexual (structurally and functionally)					Marion Chartier
Roridulaceae	Roridula dentata	100. Sex (D1)	Diels 1930 (EnglerPrantl)	100. Sex (D1): (0) bisexual (structurally and functionally)					Stefan Löfstrand
Roridulaceae	Roridula gorgonias	100. Sex (D1)	Vani-Hardev 1972 (BeitrBiolPfl)	100. Sex (D1): (0) bisexual (structurally and functionally)					Jürg Schönenberger
Ebenaceae	Royena sessilifolia	100. Sex (D1)	Hiern 1873 (book)	100. Sex (D1): (0) bisexual (structurally and functionally)				"ovary rarely abortive on male flowers"	Marion Chartier
Marcgraviaceae	Ruyschia phylladenia	100. Sex (D1)	de Roon 1970 (AMBG)	100. Sex (D1): (0) bisexual (structurally and functionally)					Maria von Balthazar
Primulaceae	Samolus repens	100. Sex (D1)	Anderberg & Ståhl 1995 (CanJBot)	100. Sex (D1): (0) bisexual (structurally and functionally)					Agnes Dellinger
Primulaceae	Samolus valerandi	100. Sex (D1)	Ghazanfar & Edmondson 2013 (FloraIraq)	100. Sex (D1): (0) bisexual (structurally and functionally)					Marion Chartier
Sapotaceae	Sarcaulus brasiliensis	100. Sex (D1)	Pennington 1990 (FloraNeotropica)	100. Sex (D1): (9) unisexual dioecious (functionally), but structurally bisexual					Marion Chartier
Marcgraviaceae	Sarcopera sessiliflora	100. Sex (D1)	von Balthazar & Schönenberger 2013 (BJLS)	100. Sex (D1): (0) bisexual (structurally and functionally)					Maria von Balthazar
Sapotaceae	Sarcosperma laurinum	100. Sex (D1)	Aubréville 1963 (book)	100. Sex (D1): (0) bisexual (structurally and functionally)					Marion Chartier
Sarraceniaceae	Sarracenia flava	100. Sex (D1)	Macfarlane 1908 (book)	100. Sex (D1): (0) bisexual (structurally and functionally)					Stefan Löfstrand
Sarraceniaceae	Sarracenia minor	100. Sex (D1)	Flora of North America 2014 (website)	100. Sex (D1): (0) bisexual (structurally and functionally)					Stefan Löfstrand
Sarraceniaceae	Sarracenia purpurea	100. Sex (D1)	Uphof 1936 (book)	100. Sex (D1): (0) bisexual (structurally and functionally)					Jürg Schönenberger
Sarraceniaceae	Sarracenia rosea	100. Sex (D1)	Flora of North America 2014 (website)	100. Sex (D1): (0) bisexual (structurally and functionally)					Stefan Löfstrand
Sarraceniaceae	Sarracenia rubra	100. Sex (D1)	Macfarlane 1908 (book)	100. Sex (D1): (0) bisexual (structurally and functionally)					Stefan Löfstrand
Ericaceae	Satyria grandifolia	100. Sex (D1)	Luteyn 1996 (FloraEcuador54Ericaceae)	100. Sex (D1): (0) bisexual (structurally and functionally)					Marion Chartier
Actinidiaceae	Saurauia excelsa	100. Sex (D1)	Soejarto 1969 (JArnArbor)	100. Sex (D1): (9) unisexual dioecious (functionally), but structurally bisexual				rarely hermaphroditic (with slightly lower pollen fertility than male specimens)	Stefan Löfstrand
Actinidiaceae	Saurauia kegeliana	100. Sex (D1)	Hunter 1966 (AMBG)	100. Sex (D1): (0) bisexual (structurally and functionally)				there are two morphs in this species: short style and long style. Soejarto (1969) showed that this is most often (although not exclusively) an indication of cryptic dioecy. Hunter (1966) himself notes that very few specimens of Saurauia set fruit.	Stefan Löfstrand
Actinidiaceae	Saurauia montana	100. Sex (D1)	Haber & Bawa 1984 (AMBG)	100. Sex (D1): (9) unisexual dioecious (functionally), but structurally bisexual					Stefan Löfstrand
Actinidiaceae	Saurauia napaulensis	100. Sex (D1)	Cuong et al 2007 (Blumea)	100. Sex (D1): (9) unisexual dioecious (functionally), but structurally bisexual					Stefan Löfstrand
Actinidiaceae	Saurauia subspinosa	100. Sex (D1)	Brown 1935 (TransProcBotSocEdinburgh)	100. Sex (D1): (0) bisexual (structurally and functionally)					Stefan Löfstrand
Theaceae	Schima superba	100. Sex (D1)	Tsou 1998 (AmJBot)	100. Sex (D1): (0) bisexual (structurally and functionally)					Elisabeth Reyes
Diapensiaceae	Schizocodon soldanelloides	100. Sex (D1)	Palser 1963 (BotGaz)	100. Sex (D1): (0) bisexual (structurally and functionally)					Stefan Löfstrand
Marcgraviaceae	Schwartzia brasiliensis	100. Sex (D1)	von Balthazar & Schönenberger 2013 (BJLS)	100. Sex (D1): (0) bisexual (structurally and functionally)					Maria von Balthazar
Lecythidaceae	Scytopetalum klaineanum	100. Sex (D1)	Appel 1996 (BJLS)	100. Sex (D1): (0) bisexual (structurally and functionally)					Maria von Balthazar
Diapensiaceae	Shortia galacifolia	100. Sex (D1)	Flora of North America 2014 (website)	100. Sex (D1): (0) bisexual (structurally and functionally)					Stefan Löfstrand
Diapensiaceae	Shortia rotundifolia	100. Sex (D1)	Flora of China 2014 (website)	100. Sex (D1): (0) bisexual (structurally and functionally)					Stefan Löfstrand
Diapensiaceae	Shortia uniflora	100. Sex (D1)	Ohwi 1965 (book)	100. Sex (D1): (0) bisexual (structurally and functionally)					Stefan Löfstrand
Sapotaceae	Sideroxylon horridum	100. Sex (D1)	Pennington 1990 (FloraNeotropica)	100. Sex (D1): (0) bisexual (structurally and functionally)					Marion Chartier
Styracaceae	Sinojackia xylocarpa	100. Sex (D1)	Dickison 1993 (BJLS)	100. Sex (D1): (0) bisexual (structurally and functionally)					Stefan Löfstrand
Sladeniaceae	Sladenia celastrifolia	100. Sex (D1)	Flora of China 2014 (website)	100. Sex (D1): (0) bisexual (structurally and functionally)					Elisabeth Reyes
Sladeniaceae	Sladenia celastrifolia	100. Sex (D1)	Kurz 1873 (JBotanyBritFor)	100. Sex (D1): (0) bisexual (structurally and functionally)					Florian Jabbour
Sladeniaceae	Sladenia integrifolia	100. Sex (D1)	Shui et al 2002 (Novon)	100. Sex (D1): (0) bisexual (structurally and functionally)					Florian Jabbour
Primulaceae	Soldanella alpina	100. Sex (D1)	Zhang & Kadereit 2002 (NordJBot)	100. Sex (D1): (0) bisexual (structurally and functionally)					Marion Chartier
Marcgraviaceae	Souroubea vallicola	100. Sex (D1)	von Balthazar & Schönenberger 2013 (BJLS)	100. Sex (D1): (0) bisexual (structurally and functionally)					Maria von Balthazar
Theaceae	Stewartia pseudocamellia	100. Sex (D1)	Erbar 1986 (BotJahrb)	100. Sex (D1): (0) bisexual (structurally and functionally)					Stefan Löfstrand
Primulaceae	Stimpsonia chamaedryoides	100. Sex (D1)	Flora of China 2014 (website)	100. Sex (D1): (0) bisexual (structurally and functionally)					Marion Chartier
Styracaceae	Styrax americanus	100. Sex (D1)	Flora of North America 2014 (website)	100. Sex (D1): (0) bisexual (structurally and functionally)					Stefan Löfstrand
Styracaceae	Styrax chinensis	100. Sex (D1)	Flora of China 2014 (website)	100. Sex (D1): (0) bisexual (structurally and functionally)					Stefan Löfstrand
Styracaceae	Styrax japonicus	100. Sex (D1)	Dickison 1993 (BJLS)	100. Sex (D1): (0) bisexual (structurally and functionally)					Stefan Löfstrand
Styracaceae	Styrax obassia	100. Sex (D1)	Perkins 1907 (book)	100. Sex (D1): (0) bisexual (structurally and functionally)					Stefan Löfstrand
Styracaceae	Styrax officinalis	100. Sex (D1)	Perkins 1928 (book)	100. Sex (D1): (0) bisexual (structurally and functionally)					Jürg Schönenberger
Styracaceae	Styrax redivivus	100. Sex (D1)	Flora of North America 2014 (website)	100. Sex (D1): (0) bisexual (structurally and functionally)					Stefan Löfstrand
Pentaphylacaceae	Symplococarpon purpusii	100. Sex (D1)	Kobuski 1941 (JArnArbor)	100. Sex (D1): (0) bisexual (structurally and functionally)					Florian Jabbour
Symplocaceae	Symplocos anomala	100. Sex (D1)	Flora of China 2014 (website)	100. Sex (D1): (0) bisexual (structurally and functionally)					Stefan Löfstrand
Symplocaceae	Symplocos austromexicana	100. Sex (D1)	Almeda 1976 (Madroño)	100. Sex (D1): (0) bisexual (structurally and functionally)					Stefan Löfstrand
Symplocaceae	Symplocos kleinii	100. Sex (D1)	Aranha Filho et al 2013 (KewBull)	100. Sex (D1): (9) unisexual dioecious (functionally), but structurally bisexual				nota that staminate flowers have lost the style and stigma, but retains the ovary	Stefan Löfstrand
Symplocaceae	Symplocos lanata	100. Sex (D1)	Brand 1901 (book)	100. Sex (D1): (0) bisexual (structurally and functionally)					Stefan Löfstrand
Symplocaceae	Symplocos martinicensis	100. Sex (D1)	Flora de la República de Cuba 1998-2013 (book)	100. Sex (D1): (0) bisexual (structurally and functionally)					Stefan Löfstrand
Symplocaceae	Symplocos paniculata	100. Sex (D1)	Flora of China 2014 (website)	100. Sex (D1): (0) bisexual (structurally and functionally)					Stefan Löfstrand
Symplocaceae	Symplocos tinctoria	100. Sex (D1)	Flora of North America 2014 (website)	100. Sex (D1): (0) bisexual (structurally and functionally)					Stefan Löfstrand
Symplocaceae	Symplocos zizyphoides	100. Sex (D1)	Stefan D. Löfstrand 2013 (personal observation)	100. Sex (D1): (0) bisexual (structurally and functionally)					Stefan Löfstrand
Sapotaceae	Synsepalum dulcificum	100. Sex (D1)	Aubréville 1961 (book)	100. Sex (D1): (0) bisexual (structurally and functionally)					Marion Chartier
Pentaphylacaceae	Taonabo stuebelii	100. Sex (D1)	Hieronymus 1896 (BotJahrb)	100. Sex (D1): (0) bisexual (structurally and functionally)					Florian Jabbour
Primulaceae	Tapeinosperma clavatum	100. Sex (D1)	Anderberg & Ståhl 1995 (CanJBot)	100. Sex (D1): (0) bisexual (structurally and functionally)					Marion Chartier
Ericaceae	Tepuia venusta	100. Sex (D1)	Luteyn et al 1995 (FloraNeotropica66)	100. Sex (D1): (0) bisexual (structurally and functionally)					Marion Chartier
Pentaphylacaceae	Ternstroemia gymnanthera	100. Sex (D1)	Flora of China 2014 (website)	100. Sex (D1): (C) unisexual androdioecious (structurally and functionally)					Florian Jabbour
Pentaphylacaceae	Ternstroemia stahlii	100. Sex (D1)	Melchior 1925 (book)	100. Sex (D1): (0) bisexual (structurally and functionally)					Jürg Schönenberger
Pentaphylacaceae	Ternstroemiopsis sandwicensis	100. Sex (D1)	Urban 1896 (BerDeutschBotGes)	100. Sex (D1): (9) unisexual dioecious (functionally), but structurally bisexual					Florian Jabbour
Tetrameristaceae	Tetramerista glabra	100. Sex (D1)	Sugau 1996 (TreeFloraSabahSarawak)	100. Sex (D1): (0) bisexual (structurally and functionally)					Maria von Balthazar
Primulaceae	Theophrasta americana	100. Sex (D1)	Ståhl 2010 (FloraNeotropica)	100. Sex (D1): (0) bisexual (structurally and functionally)					Maria von Balthazar
Theaceae	Theopsis forrestii	100. Sex (D1)	Melchior 1925 (book)	100. Sex (D1): (0) bisexual (structurally and functionally)					Stefan Löfstrand
Ericaceae	Therorhodion camtschaticum	100. Sex (D1)	Small 1914 (NorthAmerFlora)	100. Sex (D1): (0) bisexual (structurally and functionally)					Marion Chartier
Sapotaceae	Tieghemella africana	100. Sex (D1)	Aubréville 1961 (book)	100. Sex (D1): (0) bisexual (structurally and functionally)					Marion Chartier
Sapotaceae	Tridesmostemon omphalocarpoides	100. Sex (D1)	Pennington 1991 (book)	100. Sex (D1): (0) bisexual (structurally and functionally)				In the descriptions of Engler and Pennington, flowers are bisexual. In the description of Aubréville 1961, there is mention of female flowers that Pennington never observed. These female flowers have aborted anthers.	Marion Chartier
Primulaceae	Trientalis europaea	100. Sex (D1)	Flora of North America 2014 (website)	100. Sex (D1): (0) bisexual (structurally and functionally)					Marion Chartier
Sapotaceae	Tsebona macrantha	100. Sex (D1)	Aubréville 1974 (book)	100. Sex (D1): (0) bisexual (structurally and functionally)					Marion Chartier
Ericaceae	Vaccinium macrocarpon	100. Sex (D1)	Flora of North America 2014 (website)	100. Sex (D1): (0) bisexual (structurally and functionally)					Elisabeth Reyes
Ericaceae	Vaccinium myrtillus	100. Sex (D1)	Flora of North America 2011 (website)	100. Sex (D1): (0) bisexual (structurally and functionally)					Bader Kezzim
Pentaphylacaceae	Visnea mocanera	100. Sex (D1)	Linnaeus 1782 (book)	100. Sex (D1): (0) bisexual (structurally and functionally)					Florian Jabbour
Primulaceae	Vitaliana primuliflora	100. Sex (D1)	Tutin et al 1972 (FloraEuropaea3)	100. Sex (D1): (0) bisexual (structurally and functionally)					Marion Chartier
Sapotaceae	Vitellaria paradoxa	100. Sex (D1)	Pennington 1991 (book)	100. Sex (D1): (0) bisexual (structurally and functionally)					Marion Chartier
Sapotaceae	Vitellariopsis marginata	100. Sex (D1)	Flora Zambesiaca 2014 (website)	100. Sex (D1): (0) bisexual (structurally and functionally)					Marion Chartier
Primulaceae	Votschia nemophila	100. Sex (D1)	Ståhl 1993 (Brittonia)	100. Sex (D1): (0) bisexual (structurally and functionally)					Maria von Balthazar
Sapotaceae	Xantolis cambodiana	100. Sex (D1)	Aubréville 1963 (book)	100. Sex (D1): (0) bisexual (structurally and functionally)					Marion Chartier
Ericaceae	Zenobia pulverulenta	100. Sex (D1)	Flora of North America 2014 (website)	100. Sex (D1): (0) bisexual (structurally and functionally)					Marion Chartier
Polemoniaceae	Acanthogilia gloriosa	100. Sex (D1)	Schönenberger 2009 (IJPS)	100. Sex (D1): (0) bisexual (structurally and functionally)					Agnes Dellinger
Ericaceae	Acrostemon hirsutus	100. Sex (D1)	Harvey et al 1859-1933 (book)	100. Sex (D1): (0) bisexual (structurally and functionally)				From the family-level description	Laetitia Carrive
Ericaceae	Acrotriche divaricata	100. Sex (D1)	Paterson 1960 (article)	100. Sex (D1): (0) bisexual (structurally and functionally)					Laetitia Carrive
Actinidiaceae	Actinidia arguta	100. Sex (D1)	Flora of China 2010 (website)	100. Sex (D1): (9) unisexual dioecious (functionally), but structurally bisexual				rarely bisexual or trimonoecious	Stefan Löfstrand
Actinidiaceae	Actinidia callosa	100. Sex (D1)	Actinidia callosa SL001 Stefan Löfstrand 2014 (personal observation)	100. Sex (D1): (9) unisexual dioecious (functionally), but structurally bisexual				rarely trimonoecious	Stefan Löfstrand
Actinidiaceae	Actinidia chinensis	100. Sex (D1)	Schmid 1978 (BotJahrb)	100. Sex (D1): (9) unisexual dioecious (functionally), but structurally bisexual				male flowers have pistilloidia. female flowers have stamens that produce non-viable pollen	Jürg Schönenberger
Actinidiaceae	Actinidia chinensis	100. Sex (D1)	Flora of China 2014 (website)	100. Sex (D1): (9) unisexual dioecious (functionally), but structurally bisexual				rarely bisexual or trimonoecious	Stefan Löfstrand
Actinidiaceae	Actinidia kolomikta	100. Sex (D1)	Flora of China 2014 (website)	100. Sex (D1): (9) unisexual dioecious (functionally), but structurally bisexual				rarely trimonoecious	Stefan Löfstrand
Actinidiaceae	Actinidia melanandra	100. Sex (D1)	Flora of China 2014 (website)	100. Sex (D1): (9) unisexual dioecious (functionally), but structurally bisexual				rarely trimonoecious	Stefan Löfstrand
Pentaphylacaceae	Adinandra formosana	100. Sex (D1)	Matsumura & Hayata 1906 (JCollSciImpUnivTokyo)	100. Sex (D1): (0) bisexual (structurally and functionally)					Florian Jabbour
Primulaceae	Aegiceras corniculatus	100. Sex (D1)	Ma & Saunders 2003 (PlantSystEvol)	100. Sex (D1): (0) bisexual (structurally and functionally)					Yannick Städler
Ericaceae	Agapetes buxifolia	100. Sex (D1)	Clarke 1882 (FlorBritIndiVacciniaceae)	100. Sex (D1): (0) bisexual (structurally and functionally)					Marion Chartier
Ericaceae	Agapetes serpens	100. Sex (D1)	Flora of China 2014 (website)	100. Sex (D1): (0) bisexual (structurally and functionally)				Genus-level description	Laetitia Carrive
Ericaceae	Agarista albiflora	100. Sex (D1)	Judd 1984 (JArnArbor)	100. Sex (D1): (0) bisexual (structurally and functionally)					Laetitia Carrive
Ericaceae	Agarista sleumeri	100. Sex (D1)	Luteyn et al 1995 (FloraNeotropica66)	100. Sex (D1): (0) bisexual (structurally and functionally)					Marion Chartier
Polemoniaceae	Aliciella latifolia	100. Sex (D1)	Porter 1998 (Aliso)	100. Sex (D1): (0) bisexual (structurally and functionally)					Maria von Balthazar
Lecythidaceae	Allantoma lineata	100. Sex (D1)	Tsou 1994 (MemNYBotGard)	100. Sex (D1): (0) bisexual (structurally and functionally)					Maria von Balthazar
Polemoniaceae	Allophyllum divaricatum	100. Sex (D1)	Grant & Grant 1955 (Aliso)	100. Sex (D1): (0) bisexual (structurally and functionally)					Maria von Balthazar
Ericaceae	Allotropa virgata	100. Sex (D1)	Flora of North America 2014 (website)	100. Sex (D1): (0) bisexual (structurally and functionally)					Laetitia Carrive
Styracaceae	Alniphyllum fortunei	100. Sex (D1)	Flora of China 2014 (website)	100. Sex (D1): (0) bisexual (structurally and functionally)					Stefan Löfstrand
Primulaceae	Amblyanthopsis membranacea	100. Sex (D1)	Mez 1902 (book)	100. Sex (D1): (0) bisexual (structurally and functionally)					Florian Jabbour
Primulaceae	Amblyanthus glandulosus	100. Sex (D1)	Mez 1902 (book)	100. Sex (D1): (0) bisexual (structurally and functionally)					Florian Jabbour
Primulaceae	Anagallis arvensis	100. Sex (D1)	Flora of North America 2014 (website)	100. Sex (D1): (0) bisexual (structurally and functionally)					Marion Chartier
Primulaceae	Anagallis minima	100. Sex (D1)	Flora of North America 2014 (website)	100. Sex (D1): (0) bisexual (structurally and functionally)					Marion Chartier
Ericaceae	Andersonia brevifolia	100. Sex (D1)	Watson 1962 (KewBull)	100. Sex (D1): (0) bisexual (structurally and functionally)				Generic description	Laetitia Carrive
Ericaceae	Andromeda polifolia	100. Sex (D1)	Flora of North America 2014 (website)	100. Sex (D1): (0) bisexual (structurally and functionally)					Elisabeth Reyes
Primulaceae	Androsace maxima	100. Sex (D1)	Ghazanfar & Edmondson 2013 (FloraIraq)	100. Sex (D1): (0) bisexual (structurally and functionally)					Marion Chartier
Pentaphylacaceae	Anneslea fragrans	100. Sex (D1)	Wallich 1830 (book)	100. Sex (D1): (0) bisexual (structurally and functionally)					Florian Jabbour
Ericaceae	Anomalanthus marlothii	100. Sex (D1)	Harvey et al 1859-1933 (book)	100. Sex (D1): (0) bisexual (structurally and functionally)				Family-level description	Laetitia Carrive
Primulaceae	Antistrophe glabra	100. Sex (D1)	King 1902 (book)	100. Sex (D1): (0) bisexual (structurally and functionally)					Florian Jabbour
Theaceae	Apterosperma oblata	100. Sex (D1)	Flora of China 2014 (website)	100. Sex (D1): (0) bisexual (structurally and functionally)					Stefan Löfstrand
Ericaceae	Arbutus menziesii	100. Sex (D1)	Flora of North America 2014 (website)	100. Sex (D1): (0) bisexual (structurally and functionally)					Marion Chartier
Pentaphylacaceae	Archboldiodendron calosericeum	100. Sex (D1)	Kobuski 1940 (JArnArbor)	100. Sex (D1): (0) bisexual (structurally and functionally)					Florian Jabbour
Ericaceae	Arctostaphylos uva-ursi	100. Sex (D1)	Flora of North America 2014 (website)	100. Sex (D1): (0) bisexual (structurally and functionally)					Elisabeth Reyes
Primulaceae	Ardisia acutata	100. Sex (D1)	Flora of China 2014 (website)	100. Sex (D1): (0) bisexual (structurally and functionally)					Florian Jabbour
Primulaceae	Ardisia calycosa	100. Sex (D1)	Pipoly & Ricketson 1999 (Sida)	100. Sex (D1): (0) bisexual (structurally and functionally)					Marion Chartier
Primulaceae	Ardisiandra primuloides	100. Sex (D1)	Hooker 1864 (JProcLinnSocBot)	100. Sex (D1): (0) bisexual (structurally and functionally)					Florian Jabbour
Primulaceae	Ardisiandra wettsteinii	100. Sex (D1)	Taylor 1958 (FloraTropEAfrica163)	100. Sex (D1): (0) bisexual (structurally and functionally)					Marion Chartier
Sapotaceae	Argania spinosa	100. Sex (D1)	Hooker 1854 (HookerJBotKewGardMisc)	100. Sex (D1): (0) bisexual (structurally and functionally)					Marion Chartier
Lecythidaceae	Asteranthos brasiliensis	100. Sex (D1)	Tsou 1994 (MemNYBotGard)	100. Sex (D1): (0) bisexual (structurally and functionally)					Maria von Balthazar
Sapotaceae	Aubregrinia taiensis	100. Sex (D1)	Pennington 1991 (book)	100. Sex (D1): (9) unisexual dioecious (functionally), but structurally bisexual				no information on the presence of pistillodes in the male flowers. Staminodes on the female flowers.	Marion Chartier
Sapotaceae	Aulandra cauliflora	100. Sex (D1)	Pennington 1991 (book)	100. Sex (D1): (0) bisexual (structurally and functionally)					Marion Chartier
Sapotaceae	Autranella congolensis	100. Sex (D1)	Pennington 1991 (book)	100. Sex (D1): (0) bisexual (structurally and functionally)					Marion Chartier
Primulaceae	Badula fragilis	100. Sex (D1)	Jussieu 1789 (book)	100. Sex (D1): (0) bisexual (structurally and functionally)					Florian Jabbour
Sapotaceae	Baillonella toxisperma	100. Sex (D1)	Pennington 1991 (book)	100. Sex (D1): (0) bisexual (structurally and functionally)					Marion Chartier
Pentaphylacaceae	Balthasaria mannii	100. Sex (D1)	Oliver 1868 (book)	100. Sex (D1): (0) bisexual (structurally and functionally)					Florian Jabbour
Lecythidaceae	Barringtonia asiatica	100. Sex (D1)	Flora of China 2013 (website)	100. Sex (D1): (0) bisexual (structurally and functionally)					Stefan Löfstrand
Lecythidaceae	Barringtonia racemosa	100. Sex (D1)	Tsou 1994 (MemNYBotGard)	100. Sex (D1): (1) unisexual monoecious (structurally and functionally)					Maria von Balthazar
Sapotaceae	Beccariella sebertii	100. Sex (D1)	Aubréville 1967 (book)	100. Sex (D1): (0) bisexual (structurally and functionally)					Marion Chartier
Ericaceae	Bejaria racemosa	100. Sex (D1)	Flora of North America 2014 (website)	100. Sex (D1): (0) bisexual (structurally and functionally)					Elisabeth Reyes
Diapensiaceae	Berneuxia thibetica	100. Sex (D1)	Flora of China 2014 (website)	100. Sex (D1): (0) bisexual (structurally and functionally)					Stefan Löfstrand
Lecythidaceae	Bertholletia excelsa	100. Sex (D1)	Tsou & Mori 2007 (AmJBot)	100. Sex (D1): (0) bisexual (structurally and functionally)					Maria von Balthazar
Primulaceae	Bonellia albiflora	100. Sex (D1)	Flora of North America 2014 (website)	100. Sex (D1): (0) bisexual (structurally and functionally)					Florian Jabbour
Polemoniaceae	Bonplandia geminiflora	100. Sex (D1)	Brand 1907 (book)	100. Sex (D1): (0) bisexual (structurally and functionally)					Maria von Balthazar
Lecythidaceae	Brazzeia longipedicellata	100. Sex (D1)	Appel 1996 (BJLS)	100. Sex (D1): (0) bisexual (structurally and functionally)					Maria von Balthazar
Sapotaceae	Breviea sericea	100. Sex (D1)	Pennington 1991 (book)	100. Sex (D1): (0) bisexual (structurally and functionally)					Marion Chartier
Styracaceae	Bruinsmia styracoides	100. Sex (D1)	Perkins 1928 (book)	100. Sex (D1): (0) bisexual (structurally and functionally)					Stefan Löfstrand
Polemoniaceae	Bryantiella palmeri	100. Sex (D1)	Watson 1889 (ProcAmerAcadArts)	100. Sex (D1): (0) bisexual (structurally and functionally)					Maria von Balthazar
Primulaceae	Bryocarpum himalaicum	100. Sex (D1)	Flora of China 2014 (website)	100. Sex (D1): (0) bisexual (structurally and functionally)					Elisabeth Reyes
Sapotaceae	Burckella banikiensis	100. Sex (D1)	Pennington 1991 (book)	100. Sex (D1): (0) bisexual (structurally and functionally)					Marion Chartier
Ericaceae	Calluna vulgaris	100. Sex (D1)	Flora of North America 2014 (website)	100. Sex (D1): (0) bisexual (structurally and functionally)					Elisabeth Reyes
Theaceae	Camellia japonica	100. Sex (D1)	Flora of China 2014 (website)	100. Sex (D1): (0) bisexual (structurally and functionally)					Stefan Löfstrand
Theaceae	Camellia sinensis	100. Sex (D1)	Melchior 1925 (book)	100. Sex (D1): (0) bisexual (structurally and functionally)					Jürg Schönenberger
Polemoniaceae	Cantua buxifolia	100. Sex (D1)	Brand 1907 (book)	100. Sex (D1): (0) bisexual (structurally and functionally)					Maria von Balthazar
Polemoniaceae	Cantua coerulea	100. Sex (D1)	Schönenberger 2009 (IJPS)	100. Sex (D1): (0) bisexual (structurally and functionally)					Agnes Dellinger
Polemoniaceae	Cantua flexuosa	100. Sex (D1)	Schönenberger 2009 (IJPS)	100. Sex (D1): (0) bisexual (structurally and functionally)					Agnes Dellinger
Sapotaceae	Capurodendron nodosum	100. Sex (D1)	Aubréville 1974 (book)	100. Sex (D1): (0) bisexual (structurally and functionally)					Marion Chartier
Lecythidaceae	Careya arborea	100. Sex (D1)	Tsou 1994 (MemNYBotGard)	100. Sex (D1): (0) bisexual (structurally and functionally)					Maria von Balthazar
Lecythidaceae	Cariniana micrantha	100. Sex (D1)	Tsou 1994 (MemNYBotGard)	100. Sex (D1): (0) bisexual (structurally and functionally)					Maria von Balthazar
Ericaceae	Cassiope mertensiana	100. Sex (D1)	Small 1914 (NorthAmerFlora)	100. Sex (D1): (0) bisexual (structurally and functionally)					Marion Chartier
Ericaceae	Ceratiola ericoides	100. Sex (D1)	Flora of North America 2014 (website)	100. Sex (D1): (7) unisexual dioecious (structurally and functionally)					Elisabeth Reyes
Ericaceae	Chamaedaphne calyculata	100. Sex (D1)	Flora of North America 2014 (website)	100. Sex (D1): (0) bisexual (structurally and functionally)				"Some flowers of Chamaedaphne calyculata have both stamens and ovaries functional, others have either ovaries or anthers with aborted contents (B. F. Palser 1951)."	Marion Chartier
Styracaceae	Changiostyrax dolichocarpus	100. Sex (D1)	Flora of China 2014 (website)	100. Sex (D1): (0) bisexual (structurally and functionally)					Stefan Löfstrand
Ericaceae	Chimaphila umbellata	100. Sex (D1)	Flora of North America 2014 (website)	100. Sex (D1): (0) bisexual (structurally and functionally)					Marion Chartier
Sapotaceae	Chromolucuma rubriflora	100. Sex (D1)	Pennington 1990 (FloraNeotropica)	100. Sex (D1): (1) unisexual monoecious (structurally and functionally)				female flowers only (stamens without anther). No info on pistillodes for the malel flowers.	Marion Chartier
Sapotaceae	Chrysophyllum flexuosum	100. Sex (D1)	Pennington 1990 (FloraNeotropica)	100. Sex (D1): (0) bisexual (structurally and functionally)					Marion Chartier
Lecythidaceae	Chydenanthus excelsus	100. Sex (D1)	Tsou 1994 (MemNYBotGard)	100. Sex (D1): (0) bisexual (structurally and functionally)					Maria von Balthazar
Primulaceae	Clavija eggersiana	100. Sex (D1)	Ståhl 2010 (FloraNeotropica)	100. Sex (D1): (9) unisexual dioecious (functionally), but structurally bisexual				coded as polymorphic, as there is no mention whatsoever of trimonoecy, the plants are described as purely male, female or hermaphroditic	Stefan Löfstrand
Primulaceae	Clavija eggersiana	100. Sex (D1)	Ståhl 1990 (FloraEcuador)	100. Sex (D1): (0) bisexual (structurally and functionally)				coded as polymorphic, as there is no mention whatsoever of trimonoecy, the plants are described as purely male, female or hermaphroditic	Stefan Löfstrand
Actinidiaceae	Clematoclethra scandens	100. Sex (D1)	Flora of China 2014 (website)	100. Sex (D1): (0) bisexual (structurally and functionally)					Stefan Löfstrand
Clethraceae	Clethra alnifolia	100. Sex (D1)	Kavaljian 1952 (BotGaz)	100. Sex (D1): (0) bisexual (structurally and functionally)					Jürg Schönenberger
Clethraceae	Clethra arborea	100. Sex (D1)	Kavaljian 1952 (BotGaz)	100. Sex (D1): (0) bisexual (structurally and functionally)					Stefan Löfstrand
Clethraceae	Clethra barbinervis	100. Sex (D1)	Flora of China 2014 (website)	100. Sex (D1): (0) bisexual (structurally and functionally)					Stefan Löfstrand
Clethraceae	Clethra cubensis	100. Sex (D1)	Flora de la República de Cuba 1998-2013 (book)	100. Sex (D1): (0) bisexual (structurally and functionally)					Stefan Löfstrand
Clethraceae	Clethra delavayi	100. Sex (D1)	Flora of China 2014 (website)	100. Sex (D1): (0) bisexual (structurally and functionally)					Stefan Löfstrand
Clethraceae	Clethra fimbriata	100. Sex (D1)	Flora of Ecuador 146a - Clethraceae 1992 (book)	100. Sex (D1): (0) bisexual (structurally and functionally)					Stefan Löfstrand
Clethraceae	Clethra mexicana	100. Sex (D1)	Calderón de Rzedowski & Rzedowski 2001 (book)	100. Sex (D1): (0) bisexual (structurally and functionally)					Stefan Löfstrand
Clethraceae	Clethra revoluta	100. Sex (D1)	Flora of Ecuador 146a - Clethraceae 1992 (book)	100. Sex (D1): (0) bisexual (structurally and functionally)					Stefan Löfstrand
Pentaphylacaceae	Cleyera japonica	100. Sex (D1)	Thunberg 1783 (1) (NovaGeneraPlantarum)	100. Sex (D1): (0) bisexual (structurally and functionally)					Florian Jabbour
Pentaphylacaceae	Cleyera pachyphylla	100. Sex (D1)	Flora of China 2014 (website)	100. Sex (D1): (0) bisexual (structurally and functionally)					Florian Jabbour
Cyrillaceae	Cliftonia monophylla	100. Sex (D1)	Sargent 1891 (book)	100. Sex (D1): (0) bisexual (structurally and functionally)					Marion Chartier
Polemoniaceae	Cobaea scandens	100. Sex (D1)	Schönenberger 2009 (IJPS)	100. Sex (D1): (0) bisexual (structurally and functionally)					Jürg Schönenberger
Primulaceae	Conandrium rhynchocarpum	100. Sex (D1)	Engler 1902 (book)	100. Sex (D1): (0) bisexual (structurally and functionally)					Florian Jabbour
Symplocaceae	Cordyloblaste henschelii	100. Sex (D1)	Pearce 2004 (book)	100. Sex (D1): (0) bisexual (structurally and functionally)					Stefan Löfstrand
Symplocaceae	Cordyloblaste pendula	100. Sex (D1)	Flora of China 2014 (website)	100. Sex (D1): (0) bisexual (structurally and functionally)					Stefan Löfstrand
Ericaceae	Corema conradii	100. Sex (D1)	Flora of North America 2014 (website)	100. Sex (D1): (B) unisexual dioecious (functionally), but structurally gynodioecious					Elisabeth Reyes
Primulaceae	Coris monspeliensis	100. Sex (D1)	Airy Shaw 1951 (KewBull)	100. Sex (D1): (0) bisexual (structurally and functionally)					Florian Jabbour
Lecythidaceae	Corythophora amapaensis	100. Sex (D1)	Tsou & Mori 2007 (AmJBot)	100. Sex (D1): (0) bisexual (structurally and functionally)					Maria von Balthazar
Ericaceae	Cosmelia rubra	100. Sex (D1)	Bentham & Mueller 1863-1878 (book)	100. Sex (D1): (0) bisexual (structurally and functionally)					Marion Chartier
Lecythidaceae	Couratari stellata	100. Sex (D1)	Tsou 1994 (MemNYBotGard)	100. Sex (D1): (0) bisexual (structurally and functionally)					Maria von Balthazar
Lecythidaceae	Couroupita guianensis	100. Sex (D1)	Flora of Pakistan 2013 (website)	100. Sex (D1): (0) bisexual (structurally and functionally)					Stefan Löfstrand
Ericaceae	Craibiodendron yunnanense	100. Sex (D1)	Flora of China 2014 (website)	100. Sex (D1): (0) bisexual (structurally and functionally)					Marion Chartier
Lecythidaceae	Crateranthus talbotii	100. Sex (D1)	Tsou 1994 (MemNYBotGard)	100. Sex (D1): (0) bisexual (structurally and functionally)					Maria von Balthazar
Primulaceae	Ctenardisia ovandensis	100. Sex (D1)	Lundell 1940 (ContrUnivMichiganHerb)	100. Sex (D1): (0) bisexual (structurally and functionally)					Florian Jabbour
Primulaceae	Cybianthus candamoensis	100. Sex (D1)	Pipoly & Ricketson 2006 (Novon)	100. Sex (D1): (G) unisexual (structurally and functionally), monoecious/dioecious status unknown					Florian Jabbour
Primulaceae	Cyclamen persicum	100. Sex (D1)	Grey-Wilson 1988 (book)	100. Sex (D1): (0) bisexual (structurally and functionally)					Florian Jabbour
Cyrillaceae	Cyrilla coriacea	100. Sex (D1)	Bazarain Iturralde 2009 (Willdenowia)	100. Sex (D1): (0) bisexual (structurally and functionally)					Marion Chartier
Cyrillaceae	Cyrilla racemiflora	100. Sex (D1)	Dute et al 2004 (SoutheasternNat)	100. Sex (D1): (0) bisexual (structurally and functionally)					Jürg Schönenberger
Ericaceae	Daboecia cantabrica	100. Sex (D1)	Syme et al 1866 (EnglishBotanyVI)	100. Sex (D1): (0) bisexual (structurally and functionally)					Marion Chartier
Theaceae	Dankia langbianensis	100. Sex (D1)	Gagnepain 1939 (book)	100. Sex (D1): (0) bisexual (structurally and functionally)					Stefan Löfstrand
Sarraceniaceae	Darlingtonia californica	100. Sex (D1)	Macfarlane 1908 (book)	100. Sex (D1): (0) bisexual (structurally and functionally)					Stefan Löfstrand
Primulaceae	Deherainia lageniformis	100. Sex (D1)	Gómez-Laurito & Zamora 1998 (Novon)	100. Sex (D1): (0) bisexual (structurally and functionally)					Maria von Balthazar
Sapotaceae	Delpydora macrophylla	100. Sex (D1)	Aubréville 1961 (book)	100. Sex (D1): (0) bisexual (structurally and functionally)					Marion Chartier
Diapensiaceae	Diapensia himalaica	100. Sex (D1)	Flora of China 2014 (website)	100. Sex (D1): (0) bisexual (structurally and functionally)					Stefan Löfstrand
Diapensiaceae	Diapensia lapponica	100. Sex (D1)	Ohwi 1965 (book)	100. Sex (D1): (0) bisexual (structurally and functionally)					Stefan Löfstrand
Diapensiaceae	Diapensia purpurea	100. Sex (D1)	Flora of China 2014 (website)	100. Sex (D1): (0) bisexual (structurally and functionally)					Stefan Löfstrand
Primulaceae	Dionysia odora	100. Sex (D1)	Ghazanfar & Edmondson 2013 (FloraIraq)	100. Sex (D1): (0) bisexual (structurally and functionally)					Marion Chartier
Ebenaceae	Diospyros caribaea	100. Sex (D1)	Wallnöfer 2007 (AnnNaturhistMusWien)	100. Sex (D1): (7) unisexual dioecious (structurally and functionally)					Marion Chartier
Ebenaceae	Diospyros ebenum	100. Sex (D1)	Wright 1904 (book)	100. Sex (D1): (9) unisexual dioecious (functionally), but structurally bisexual				but sometimes monoecious or polygamous	Marion Chartier
Ebenaceae	Diospyros kaki	100. Sex (D1)	Singh 2005 (book)	100. Sex (D1): (H) unisexual (general: structural status and monoecious/dioecious status unknown)				see also Yasui 1915	Maria von Balthazar
Ebenaceae	Diospyros lotus	100. Sex (D1)	Flora of China 2013 (website)	100. Sex (D1): (7) unisexual dioecious (structurally and functionally)					Stefan Löfstrand
Ebenaceae	Diospyros texana	100. Sex (D1)	Sargent 1894 (book)	100. Sex (D1): (7) unisexual dioecious (structurally and functionally)					Marion Chartier
Ebenaceae	Diospyros virginiana	100. Sex (D1)	Sargent 1894 (book)	100. Sex (D1): (9) unisexual dioecious (functionally), but structurally bisexual				male flowers: rudimentary ovary female flowers: with staminode with reduce anthers sometimes, hermaphroditic flowers can be found on the male individuals.	Marion Chartier
Ericaceae	Diplarche multiflora	100. Sex (D1)	Flora of China 2014 (website)	100. Sex (D1): (0) bisexual (structurally and functionally)					Marion Chartier
Sapotaceae	Diploknema ramiflora	100. Sex (D1)	Lam 1925 (BullJBBuitenzorg)	100. Sex (D1): (0) bisexual (structurally and functionally)					Marion Chartier
Sapotaceae	Diploon cuspidatum	100. Sex (D1)	Pennington 1991 (book)	100. Sex (D1): (0) bisexual (structurally and functionally)					Marion Chartier
Ericaceae	Diplycosia pinifolia	100. Sex (D1)	Sleumer 1966-67 (FloraMalesiana)	100. Sex (D1): (0) bisexual (structurally and functionally)					Marion Chartier
Primulaceae	Discocalyx amplifolia	100. Sex (D1)	Smith 1973 (JArnArbor)	100. Sex (D1): (0) bisexual (structurally and functionally)					Florian Jabbour
Primulaceae	Dodecatheon alpinum	100. Sex (D1)	Flora of North America 2014 (website)	100. Sex (D1): (0) bisexual (structurally and functionally)					Elisabeth Reyes
Ericaceae	Dracophyllum latifolium	100. Sex (D1)	Hooker 1864-67 (book)	100. Sex (D1): (0) bisexual (structurally and functionally)					Marion Chartier
Sapotaceae	Eberhardtia tonkinensis	100. Sex (D1)	Lecomte 1920 (BullMusNatlHistNat)	100. Sex (D1): (0) bisexual (structurally and functionally)					Marion Chartier
Sapotaceae	Ecclinusa ulei	100. Sex (D1)	Pennington 1990 (FloraNeotropica)	100. Sex (D1): (2) unisexual monoecious (functionally), but structurally gynomonoecious				"ovules vestigial in male flowers"	Marion Chartier
Sapotaceae	Elaeoluma glabrescens	100. Sex (D1)	Pennington 1990 (FloraNeotropica)	100. Sex (D1): (B) unisexual dioecious (functionally), but structurally gynodioecious					Marion Chartier
Ericaceae	Elliottia pyroliflora	100. Sex (D1)	Flora of North America 2014 (website)	100. Sex (D1): (0) bisexual (structurally and functionally)					Elisabeth Reyes
Primulaceae	Embelia ribes	100. Sex (D1)	Ma & Saunders 2003 (PlantSystEvol)	100. Sex (D1): (9) unisexual dioecious (functionally), but structurally bisexual					Marion Chartier
Sapotaceae	Englerophytum stelechantha	100. Sex (D1)	Aubréville 1961 (book)	100. Sex (D1): (0) bisexual (structurally and functionally)					Marion Chartier
Ericaceae	Enkianthus deflexus	100. Sex (D1)	Flora of China 2015 (website)	100. Sex (D1): (0) bisexual (structurally and functionally)					Marion Chartier
Ericaceae	Epacris impressa	100. Sex (D1)	Bentham & Mueller 1863-1878 (book)	100. Sex (D1): (0) bisexual (structurally and functionally)					Marion Chartier
Ericaceae	Epigaea repens	100. Sex (D1)	Sharp 1913 (BotGaz)	100. Sex (D1): (9) unisexual dioecious (functionally), but structurally bisexual					Marion Chartier
Polemoniaceae	Eriastrum densifolium	100. Sex (D1)	Baldwin 2002 (book)	100. Sex (D1): (0) bisexual (structurally and functionally)					Maria von Balthazar
Ericaceae	Erica tetralix	100. Sex (D1)	Flora of North America 2011 (website)	100. Sex (D1): (0) bisexual (structurally and functionally)					Arnaud van Holt
Lecythidaceae	Eschweilera amazoniciformis	100. Sex (D1)	Lecythidaceae Pages 2014 (website)	100. Sex (D1): (0) bisexual (structurally and functionally)					Maria von Balthazar
Lecythidaceae	Eschweilera ovata	100. Sex (D1)	Watson & Dallwitz 2014 (website)	100. Sex (D1): (0) bisexual (structurally and functionally)					Elisabeth Reyes
Ericaceae	Eubotrys racemosa	100. Sex (D1)	Small 1914 (NorthAmerFlora)	100. Sex (D1): (0) bisexual (structurally and functionally)					Marion Chartier
Ebenaceae	Euclea crispa	100. Sex (D1)	Caris 2013 (book)	100. Sex (D1): (B) unisexual dioecious (functionally), but structurally gynodioecious				according to the plant list E. lanceolata is a synonym of E. Crispa	Maria von Balthazar
Pentaphylacaceae	Eurya crassilimba	100. Sex (D1)	Flora of China 2014 (website)	100. Sex (D1): (F) unisexual dioecious (general: structural status unknown)				Male flowers with pistillode. Female flowers not seen.	Florian Jabbour
Pentaphylacaceae	Eurya emarginata	100. Sex (D1)	Flora of China 2014 (website)	100. Sex (D1): (9) unisexual dioecious (functionally), but structurally bisexual				Male flowers with pistillode.	Florian Jabbour
Pentaphylacaceae	Eurya emarginata	100. Sex (D1)	Tsou 1995 (JPlRes)	100. Sex (D1): (9) unisexual dioecious (functionally), but structurally bisexual				Female flowers of Eurya may have staminodes.	Florian Jabbour
Pentaphylacaceae	Eurya handel-mazzettii	100. Sex (D1)	Flora of China 2014 (website)	100. Sex (D1): (9) unisexual dioecious (functionally), but structurally bisexual				Male flowers with pistillode. Female flowers of Eurya may have staminodes.	Florian Jabbour
Pentaphylacaceae	Eurya japonica	100. Sex (D1)	Hunt 1970/72 (CurtisBotMag)	100. Sex (D1): (7) unisexual dioecious (structurally and functionally)				with pistillode in male flowers and staminodes in female flowers	Jürg Schönenberger
Pentaphylacaceae	Euryodendron excelsum	100. Sex (D1)	Flora of China 2014 (website)	100. Sex (D1): (0) bisexual (structurally and functionally)					Stefan Löfstrand
Sapotaceae	Faucherea longipedicellata	100. Sex (D1)	Aubréville 1974 (book)	100. Sex (D1): (0) bisexual (structurally and functionally)					Marion Chartier
Sapotaceae	Faucherea thouvenotii	100. Sex (D1)	Aubréville 1974 (book)	100. Sex (D1): (0) bisexual (structurally and functionally)					Marion Chartier
Sladeniaceae	Ficalhoa laurifolia	100. Sex (D1)	Hiern 1898 (JBot)	100. Sex (D1): (0) bisexual (structurally and functionally)					Florian Jabbour
Primulaceae	Fittingia mariae	100. Sex (D1)	Mez 1922 (book)	100. Sex (D1): (F) unisexual dioecious (general: structural status unknown)					Florian Jabbour
Lecythidaceae	Foetidia obliqua	100. Sex (D1)	Prance 2008 (Brittonia)	100. Sex (D1): (0) bisexual (structurally and functionally)					Maria von Balthazar
Fouquieriaceae	Fouquieria burragei	100. Sex (D1)	Henrickson 1972 (Aliso)	100. Sex (D1): (0) bisexual (structurally and functionally)					Maria von Balthazar
Fouquieriaceae	Fouquieria columnaris	100. Sex (D1)	Schönenberger 2009 (IJPS)	100. Sex (D1): (0) bisexual (structurally and functionally)					Jürg Schönenberger
Fouquieriaceae	Fouquieria diguetii	100. Sex (D1)	Henrickson 1972 (Aliso)	100. Sex (D1): (0) bisexual (structurally and functionally)					Maria von Balthazar
Fouquieriaceae	Fouquieria fasciculata	100. Sex (D1)	Schönenberger 2009 (IJPS)	100. Sex (D1): (0) bisexual (structurally and functionally)					Agnes Dellinger
Fouquieriaceae	Fouquieria formosa	100. Sex (D1)	Schönenberger 2009 (IJPS)	100. Sex (D1): (0) bisexual (structurally and functionally)					Agnes Dellinger
Fouquieriaceae	Fouquieria leonilae	100. Sex (D1)	Henrickson 1972 (Aliso)	100. Sex (D1): (0) bisexual (structurally and functionally)					Maria von Balthazar
Fouquieriaceae	Fouquieria ochoterenae	100. Sex (D1)	Henrickson 1972 (Aliso)	100. Sex (D1): (0) bisexual (structurally and functionally)					Maria von Balthazar
Fouquieriaceae	Fouquieria purpusii	100. Sex (D1)	Henrickson 1972 (Aliso)	100. Sex (D1): (0) bisexual (structurally and functionally)					Maria von Balthazar
Fouquieriaceae	Fouquieria shrevei	100. Sex (D1)	Henrickson 1972 (Aliso)	100. Sex (D1): (0) bisexual (structurally and functionally)					Maria von Balthazar
Fouquieriaceae	Fouquieria splendens	100. Sex (D1)	Schönenberger 2009 (IJPS)	100. Sex (D1): (0) bisexual (structurally and functionally)					Agnes Dellinger
Theaceae	Franklinia alatamaha	100. Sex (D1)	Flora of North America 2014 (website)	100. Sex (D1): (0) bisexual (structurally and functionally)					Stefan Löfstrand
Pentaphylacaceae	Freziera cuatrecasasii	100. Sex (D1)	Ulloa & Jørgensen 1993 (website)	100. Sex (D1): (9) unisexual dioecious (functionally), but structurally bisexual					Florian Jabbour
Diapensiaceae	Galax urceolata	100. Sex (D1)	Scott 2004 (book)	100. Sex (D1): (0) bisexual (structurally and functionally)					Jürg Schönenberger
Polemoniaceae	Gilia achilleifolia	100. Sex (D1)	Schönenberger 2009 (IJPS)	100. Sex (D1): (0) bisexual (structurally and functionally)					Agnes Dellinger
Polemoniaceae	Gilia capitata	100. Sex (D1)	Kapil et al 1968 (Phytomorphology)	100. Sex (D1): (0) bisexual (structurally and functionally)					Jürg Schönenberger
Primulaceae	Glaux maritima	100. Sex (D1)	Flora of China 2014 (website)	100. Sex (D1): (0) bisexual (structurally and functionally)					Marion Chartier
Sapotaceae	Gluema ivorensis	100. Sex (D1)	Aubréville 1974 (book)	100. Sex (D1): (0) bisexual (structurally and functionally)					Marion Chartier
Theaceae	Gordonia lasianthus	100. Sex (D1)	Flora of North America 2014 (website)	100. Sex (D1): (0) bisexual (structurally and functionally)					Stefan Löfstrand
Primulaceae	Grenacheria wallichiana	100. Sex (D1)	Mez 1902 (book)	100. Sex (D1): (7) unisexual dioecious (structurally and functionally)					Florian Jabbour
Lecythidaceae	Grias peruviana	100. Sex (D1)	Tsou 1994 (MemNYBotGard)	100. Sex (D1): (0) bisexual (structurally and functionally)					Maria von Balthazar
Lecythidaceae	Gustavia macarenensis	100. Sex (D1)	Tsou 1994 (MemNYBotGard)	100. Sex (D1): (0) bisexual (structurally and functionally)					Maria von Balthazar
Styracaceae	Halesia carolina	100. Sex (D1)	Perkins 1928 (book)	100. Sex (D1): (1) unisexual monoecious (structurally and functionally)					Jürg Schönenberger
Styracaceae	Halesia macgregorii	100. Sex (D1)	Flora of China 2014 (website)	100. Sex (D1): (0) bisexual (structurally and functionally)					Stefan Löfstrand
Ericaceae	Harrimanella hypnoides	100. Sex (D1)	Small 1914 (NorthAmerFlora)	100. Sex (D1): (0) bisexual (structurally and functionally)					Marion Chartier
Theaceae	Hartia sinensis	100. Sex (D1)	Flora of China 2014 (website)	100. Sex (D1): (0) bisexual (structurally and functionally)					Stefan Löfstrand
Primulaceae	Heberdenia excelsa	100. Sex (D1)	Barker-Webb & Berthelot 1836-50 (book)	100. Sex (D1): (0) bisexual (structurally and functionally)					Marion Chartier
Sarraceniaceae	Heliamphora heterodoxa	100. Sex (D1)	Berry et al 2005 (book)	100. Sex (D1): (0) bisexual (structurally and functionally)					Stefan Löfstrand
Sarraceniaceae	Heliamphora minor	100. Sex (D1)	Berry et al 2005 (book)	100. Sex (D1): (0) bisexual (structurally and functionally)					Stefan Löfstrand
Sarraceniaceae	Heliamphora nutans	100. Sex (D1)	Macfarlane 1908 (book)	100. Sex (D1): (0) bisexual (structurally and functionally)					Stefan Löfstrand
Sarraceniaceae	Heliamphora tatei	100. Sex (D1)	Berry et al 2005 (book)	100. Sex (D1): (0) bisexual (structurally and functionally)					Stefan Löfstrand
Primulaceae	Hottonia inflata	100. Sex (D1)	Flora of North America 2014 (website)	100. Sex (D1): (0) bisexual (structurally and functionally)					Marion Chartier
Styracaceae	Huodendron tibeticum	100. Sex (D1)	Dickison 1993 (BJLS)	100. Sex (D1): (0) bisexual (structurally and functionally)					Stefan Löfstrand
Balsaminaceae	Hydrocera triflora	100. Sex (D1)	von Balthazar & Schönenberger 2013 (BJLS)	100. Sex (D1): (0) bisexual (structurally and functionally)					Maria von Balthazar
Primulaceae	Hymenandra iteophylla	100. Sex (D1)	Stone 1991 (GardBullSing)	100. Sex (D1): (0) bisexual (structurally and functionally)					Marion Chartier
Balsaminaceae	Impatiens auricoma	100. Sex (D1)	von Balthazar & Schönenberger 2013 (BJLS)	100. Sex (D1): (0) bisexual (structurally and functionally)					Maria von Balthazar
Balsaminaceae	Impatiens capensis	100. Sex (D1)	Rust 1977 (BullTorreyBotClub)	100. Sex (D1): (0) bisexual (structurally and functionally)					Maria von Balthazar
Balsaminaceae	Impatiens columbaria	100. Sex (D1)	Caris et al 2006 (AmJBot)	100. Sex (D1): (0) bisexual (structurally and functionally)					Maria von Balthazar
Balsaminaceae	Impatiens fischeri	100. Sex (D1)	Grey-Wilson 1980 (book)	100. Sex (D1): (0) bisexual (structurally and functionally)					Marion Chartier
Balsaminaceae	Impatiens hians	100. Sex (D1)	Marion Chartier and Maria von Balthazar 2015 (personal observation)	100. Sex (D1): (0) bisexual (structurally and functionally)				alcohol collection MC967	Marion Chartier
Balsaminaceae	Impatiens niamniamensis	100. Sex (D1)	Caris et al 2006 (AmJBot)	100. Sex (D1): (0) bisexual (structurally and functionally)					Maria von Balthazar
Balsaminaceae	Impatiens parviflora	100. Sex (D1)	von Balthazar & Schönenberger 2013 (BJLS)	100. Sex (D1): (0) bisexual (structurally and functionally)					Maria von Balthazar
Balsaminaceae	Impatiens paucidentata	100. Sex (D1)	Marion Chartier and Maria von Balthazar 2015 (personal observation)	100. Sex (D1): (0) bisexual (structurally and functionally)				alcohol collection MC966	Marion Chartier
Balsaminaceae	Impatiens pseudoviola	100. Sex (D1)	von Balthazar & Schönenberger 2013 (BJLS)	100. Sex (D1): (0) bisexual (structurally and functionally)					Marion Chartier
Polemoniaceae	Ipomopsis tenuifolia	100. Sex (D1)	Schönenberger 2009 (IJPS)	100. Sex (D1): (0) bisexual (structurally and functionally)					Maria von Balthazar
Sapotaceae	Isonandra lanceolata	100. Sex (D1)	Wight 1843vol2 (book)	100. Sex (D1): (0) bisexual (structurally and functionally)					Marion Chartier
Primulaceae	Jacquinia armillaris	100. Sex (D1)	Ståhl 1992 (Brittonia)	100. Sex (D1): (0) bisexual (structurally and functionally)					Maria von Balthazar
Ericaceae	Kalmia buxifolia	100. Sex (D1)	Flora of North America 2014 (website)	100. Sex (D1): (0) bisexual (structurally and functionally)					Marion Chartier
Ericaceae	Kalmiopsis leachiana	100. Sex (D1)	Flora of North America 2014 (website)	100. Sex (D1): (0) bisexual (structurally and functionally)					Marion Chartier
Pentaphylacaceae	Killipiodendron columbianum	100. Sex (D1)	Kobuski 1942 (JArnArbor)	100. Sex (D1): (9) unisexual dioecious (functionally), but structurally bisexual				The species is described as dioecious. However, male flowers were not seen. Female flowers bear staminodes.	Florian Jabbour
Primulaceae	Labisia pumila	100. Sex (D1)	Mez 1902 (book)	100. Sex (D1): (0) bisexual (structurally and functionally)					Florian Jabbour
Sapotaceae	Labourdonnaisia madagascariensis	100. Sex (D1)	Aubréville 1974 (book)	100. Sex (D1): (0) bisexual (structurally and functionally)					Marion Chartier
Sapotaceae	Labramia costata	100. Sex (D1)	Aubréville 1974 (book)	100. Sex (D1): (0) bisexual (structurally and functionally)					Marion Chartier
Theaceae	Laplacea alpestris	100. Sex (D1)	Melchior 1925 (book)	100. Sex (D1): (3) unisexual monoecious (functionally), but structurally bisexual					Stefan Löfstrand
Ericaceae	Lebetanthus myrsinites	100. Sex (D1)	Flora of Chile 2014 (website)	100. Sex (D1): (0) bisexual (structurally and functionally)					Marion Chartier
Sapotaceae	Lecomtedoxa biraudii	100. Sex (D1)	Aubréville 1974 (book)	100. Sex (D1): (0) bisexual (structurally and functionally)					Marion Chartier
Lecythidaceae	Lecythis pisonis	100. Sex (D1)	Lecythidaceae Pages 2014 (website)	100. Sex (D1): (0) bisexual (structurally and functionally)					Maria von Balthazar
Lecythidaceae	Lecythis poiteaui	100. Sex (D1)	Lecythidaceae Pages 2014 (website)	100. Sex (D1): (0) bisexual (structurally and functionally)					Maria von Balthazar
Ericaceae	Ledothamnus guyanensis	100. Sex (D1)	Luteyn et al 1995 (FloraNeotropica66)	100. Sex (D1): (0) bisexual (structurally and functionally)					Marion Chartier
Polemoniaceae	Leptodactylon californicum	100. Sex (D1)	Hooker & Arnott 1841 (book)	100. Sex (D1): (0) bisexual (structurally and functionally)					Maria von Balthazar
Sapotaceae	Leptostylis filipes	100. Sex (D1)	Aubréville 1967 (book)	100. Sex (D1): (0) bisexual (structurally and functionally)					Marion Chartier
Sapotaceae	Letestua durissima	100. Sex (D1)	Aubréville 1961 (book)	100. Sex (D1): (0) bisexual (structurally and functionally)					Marion Chartier
Ericaceae	Leucopogon verticillatus	100. Sex (D1)	Bentham & Mueller 1863-1878 (book)	100. Sex (D1): (0) bisexual (structurally and functionally)					Marion Chartier
Ericaceae	Leucothoe fontanesiana	100. Sex (D1)	Kron et al 2002 (BotRev)	100. Sex (D1): (0) bisexual (structurally and functionally)					Marion Chartier
Polemoniaceae	Linanthus jepsonii	100. Sex (D1)	Schemske & Goodwiliie 1996 (Madrono)	100. Sex (D1): (0) bisexual (structurally and functionally)					Maria von Balthazar
Ebenaceae	Lissocarpa benthamii	100. Sex (D1)	Wallnöfer 2004 (AnnNaturhistMusWien)	100. Sex (D1): (H) unisexual (general: structural status and monoecious/dioecious status unknown)					Stefan Löfstrand
Ebenaceae	Lissocarpa guianensis	100. Sex (D1)	Wallnöfer 2004 (AnnNaturhistMusWien)	100. Sex (D1): (H) unisexual (general: structural status and monoecious/dioecious status unknown)					Marion Chartier
Ebenaceae	Lissocarpa uyat	100. Sex (D1)	Wallnöfer 2004 (AnnNaturhistMusWien)	100. Sex (D1): (H) unisexual (general: structural status and monoecious/dioecious status unknown)					Marion Chartier
Ericaceae	Lyonia ovalifolia	100. Sex (D1)	Sleumer 1966-67 (FloraMalesiana)	100. Sex (D1): (0) bisexual (structurally and functionally)					Marion Chartier
Primulaceae	Lysimachia clethroides	100. Sex (D1)	Flora of China 2014 (website)	100. Sex (D1): (0) bisexual (structurally and functionally)					Marion Chartier
Primulaceae	Lysimachia nummularia	100. Sex (D1)	Flora of North America 2014 (website)	100. Sex (D1): (0) bisexual (structurally and functionally)					Marion Chartier
Primulaceae	Lysimachia ruhmeriana	100. Sex (D1)	Taylor 1958 (FloraTropEAfrica163)	100. Sex (D1): (0) bisexual (structurally and functionally)					Marion Chartier
Primulaceae	Lysimachia vittiformis	100. Sex (D1)	Flora of China 2014 (website)	100. Sex (D1): (0) bisexual (structurally and functionally)					Marion Chartier
Primulaceae	Lysimachia vulgaris	100. Sex (D1)	Flora of China 2014 (website)	100. Sex (D1): (0) bisexual (structurally and functionally)					Yannick Städler
Sapotaceae	Madhuca hainanensis	100. Sex (D1)	Aubréville 1963 (book)	100. Sex (D1): (0) bisexual (structurally and functionally)					Marion Chartier
Sapotaceae	Madhuca microphylla	100. Sex (D1)	Hooker 1837 (book)	100. Sex (D1): (0) bisexual (structurally and functionally)					Marion Chartier
Primulaceae	Maesa japonica	100. Sex (D1)	Caris et al 2000 (AnnBot)	100. Sex (D1): (0) bisexual (structurally and functionally)				In the species desriptions of FOC, Caris et al 2000 and Anderberg and Stahl 1995, there is no mention of unisexual flower, nor any illustration. I is yet still possible that these unisexual flowers exist. "Myrsinaceae are hermaphrodite or frequently dioe	Marion Chartier
Sapotaceae	Magodendron venefici	100. Sex (D1)	Pennington 1991 (book)	100. Sex (D1): (0) bisexual (structurally and functionally)					Marion Chartier
Theaceae	Malachodendron ovatum	100. Sex (D1)	Flora of North America 2014 (website)	100. Sex (D1): (0) bisexual (structurally and functionally)					Stefan Löfstrand
Sapotaceae	Manilkara zapota	100. Sex (D1)	Elisens et al 2013 (website)	100. Sex (D1): (0) bisexual (structurally and functionally)					Jürg Schönenberger
Marcgraviaceae	Marcgravia rectiflora	100. Sex (D1)	von Balthazar & Schönenberger 2013 (BJLS)	100. Sex (D1): (0) bisexual (structurally and functionally)					Maria von Balthazar
Marcgraviaceae	Marcgravia umbellata	100. Sex (D1)	Caris 2013 (book)	100. Sex (D1): (0) bisexual (structurally and functionally)					Maria von Balthazar
Marcgraviaceae	Marcgraviastrum pauciflorum	100. Sex (D1)	de Roon & Dressler 1997 (BotJahrb)	100. Sex (D1): (0) bisexual (structurally and functionally)					Maria von Balthazar
Marcgraviaceae	Marcgraviastrum subsessile	100. Sex (D1)	de Roon 1970 (AMBG)	100. Sex (D1): (0) bisexual (structurally and functionally)					Maria von Balthazar
Styracaceae	Melliodendron xylocarpum	100. Sex (D1)	Dickison 1993 (BJLS)	100. Sex (D1): (0) bisexual (structurally and functionally)					Stefan Löfstrand
Ericaceae	Menziesia ferruginea	100. Sex (D1)	Flora of North America 2014 (website)	100. Sex (D1): (0) bisexual (structurally and functionally)					Elisabeth Reyes
Sapotaceae	Micropholis cayennensis	100. Sex (D1)	Pennington 1990 (FloraNeotropica)	100. Sex (D1): (0) bisexual (structurally and functionally)					Marion Chartier
Sapotaceae	Micropholis crotonoides	100. Sex (D1)	Pennington 1990 (FloraNeotropica)	100. Sex (D1): (F) unisexual dioecious (general: structural status unknown)				no stamen on the female flowers, no information on the presence or absence of gynoecium on male flowers	Marion Chartier
Sapotaceae	Mimusops elengi	100. Sex (D1)	Aubréville 1963 (book)	100. Sex (D1): (0) bisexual (structurally and functionally)					Marion Chartier
Mitrastemonaceae	Mitrastemon matudae	100. Sex (D1)	The botanical magazine (Tokyo) 1936 (article)	100. Sex (D1): (0) bisexual (structurally and functionally)					Marion Chartier
Mitrastemonaceae	Mitrastemon yamamotoi	100. Sex (D1)	Flora of China 2014 (website)	100. Sex (D1): (0) bisexual (structurally and functionally)					Elisabeth Reyes
Primulaceae	Monoporus spathulatus	100. Sex (D1)	Perrier de la Bâthie 1953 (FloreMadagascar161)	100. Sex (D1): (H) unisexual (general: structural status and monoecious/dioecious status unknown)				fleurs "femelle par avortement constant des étamines et néanmoins autofécondes par parténogenèse" (flowers female per constant abortion of stamens, but fertile as they are partenogenetic)	Marion Chartier
Primulaceae	Myrsine laetevirens	100. Sex (D1)	Otegui & Cocucci 1999 (NordJBot)	100. Sex (D1): (9) unisexual dioecious (functionally), but structurally bisexual					Marion Chartier
Lecythidaceae	Napoleonaea vogelii	100. Sex (D1)	Ronse De Craene 2011 (article)	100. Sex (D1): (0) bisexual (structurally and functionally)					Maria von Balthazar
Sapotaceae	Neohemsleya usambarensis	100. Sex (D1)	Pennington 1991 (book)	100. Sex (D1): (B) unisexual dioecious (functionally), but structurally gynodioecious					Marion Chartier
Sapotaceae	Neolemonniera ogouensis	100. Sex (D1)	Aubréville 1961 (book)	100. Sex (D1): (0) bisexual (structurally and functionally)					Marion Chartier
Primulaceae	Neomezia cubensis	100. Sex (D1)	Votsch 1904 (BotJahrb)	100. Sex (D1): (0) bisexual (structurally and functionally)					Maria von Balthazar
Sapotaceae	Niemeyera chartacea	100. Sex (D1)	Swenson et al 2007 (Cladistics)	100. Sex (D1): (1) unisexual monoecious (structurally and functionally)					Marion Chartier
Marcgraviaceae	Norantea guianensis	100. Sex (D1)	Giraldo Cañas 2011 (book)	100. Sex (D1): (0) bisexual (structurally and functionally)					Maria von Balthazar
Sapotaceae	Northia seychellana	100. Sex (D1)	Pennington 1991 (book)	100. Sex (D1): (0) bisexual (structurally and functionally)					Marion Chartier
Sapotaceae	Omphalocarpum procerum	100. Sex (D1)	Aubréville 1961 (book)	100. Sex (D1): (D) unisexual gynodioecious (functionally), structurally bisexual					Marion Chartier
Primulaceae	Omphalogramma vinciflorum	100. Sex (D1)	Flora of China 2014 (website)	100. Sex (D1): (0) bisexual (structurally and functionally)					Elisabeth Reyes
Primulaceae	Oncostemum hieroglyforme	100. Sex (D1)	Perrier de la Bâthie 1953 (FloreMadagascar161)	100. Sex (D1): (0) bisexual (structurally and functionally)					Marion Chartier
Ericaceae	Orthilia secunda	100. Sex (D1)	Luteyn et al 1995 (FloraNeotropica66)	100. Sex (D1): (0) bisexual (structurally and functionally)					Marion Chartier
Lecythidaceae	Oubanguia africana	100. Sex (D1)	Appel 1996 (BJLS)	100. Sex (D1): (0) bisexual (structurally and functionally)					Maria von Balthazar
Ericaceae	Oxydendrum arboreum	100. Sex (D1)	Sargent 1893 (book)	100. Sex (D1): (0) bisexual (structurally and functionally)					Marion Chartier
Sapotaceae	Palaquium beccarianum	100. Sex (D1)	Lam 1925 (BullJBBuitenzorg)	100. Sex (D1): (0) bisexual (structurally and functionally)					Marion Chartier
Sapotaceae	Palaquium formosanum	100. Sex (D1)	Pennington 1991 (book)	100. Sex (D1): (0) bisexual (structurally and functionally)					Marion Chartier
Sapotaceae	Palaquium obovatum	100. Sex (D1)	Aubréville 1963 (book)	100. Sex (D1): (0) bisexual (structurally and functionally)					Marion Chartier
Styracaceae	Pamphilia pedicellata	100. Sex (D1)	Wallnöfer 1997 (AnnNaturhistMusWien)	100. Sex (D1): (D) unisexual gynodioecious (functionally), structurally bisexual					Stefan Löfstrand
Styracaceae	Parastyrax lacei	100. Sex (D1)	Flora of China 2014 (website)	100. Sex (D1): (0) bisexual (structurally and functionally)					Stefan Löfstrand
Primulaceae	Parathesis glabra	100. Sex (D1)	Lundell 1966 (book)	100. Sex (D1): (0) bisexual (structurally and functionally)					Marion Chartier
Sapotaceae	Payena lucida	100. Sex (D1)	Pennington 1991 (book)	100. Sex (D1): (0) bisexual (structurally and functionally)					Marion Chartier
Primulaceae	Pelletiera wildpretii	100. Sex (D1)	Valdés 1980 (Candollea)	100. Sex (D1): (0) bisexual (structurally and functionally)					Marion Chartier
Tetrameristaceae	Pelliciera rhizophorae	100. Sex (D1)	von Balthazar & Schönenberger 2013 (BJLS)	100. Sex (D1): (0) bisexual (structurally and functionally)					Maria von Balthazar
Ericaceae	Pentachondra pumila	100. Sex (D1)	Bentham & Mueller 1863-1878 (book)	100. Sex (D1): (0) bisexual (structurally and functionally)					Marion Chartier
Tetrameristaceae	Pentamerista neotropica	100. Sex (D1)	von Balthazar & Schönenberger 2013 (BJLS)	100. Sex (D1): (0) bisexual (structurally and functionally)					Maria von Balthazar
Pentaphylacaceae	Pentaphylax euryoides	100. Sex (D1)	Hooker 1849 (HookerJBotKewGardMisc)	100. Sex (D1): (0) bisexual (structurally and functionally)					Florian Jabbour
Ericaceae	Pernettya hirta	100. Sex (D1)	Luteyn et al 1995 (FloraNeotropica66)	100. Sex (D1): (0) bisexual (structurally and functionally)					Marion Chartier
Lecythidaceae	Petersianthus macrocarpus	100. Sex (D1)	Tsou 1994 (MemNYBotGard)	100. Sex (D1): (1) unisexual monoecious (structurally and functionally)					Maria von Balthazar
Polemoniaceae	Phlox divaricata	100. Sex (D1)	Schönenberger 2009 (IJPS)	100. Sex (D1): (0) bisexual (structurally and functionally)					Agnes Dellinger
Ericaceae	Phyllodoce caerulea	100. Sex (D1)	Flora of North America 2014 (website)	100. Sex (D1): (0) bisexual (structurally and functionally)					Marion Chartier
Sapotaceae	Pichonia balansana	100. Sex (D1)	Aubréville 1967 (book)	100. Sex (D1): (0) bisexual (structurally and functionally)					Marion Chartier
Ericaceae	Pieris cubensis	100. Sex (D1)	Luteyn et al 1995 (FloraNeotropica66)	100. Sex (D1): (0) bisexual (structurally and functionally)					Marion Chartier
Lecythidaceae	Pierrina zenkeri	100. Sex (D1)	Engler 1921 (article)	100. Sex (D1): (0) bisexual (structurally and functionally)					Maria von Balthazar
Theaceae	Piquetia piquetiana	100. Sex (D1)	Melchior 1925 (book)	100. Sex (D1): (0) bisexual (structurally and functionally)					Stefan Löfstrand
Sapotaceae	Planchonella kuebiniensis	100. Sex (D1)	Aubréville 1967 (book)	100. Sex (D1): (H) unisexual (general: structural status and monoecious/dioecious status unknown)				hermaphroditic and female flowers, but no info on the mono or dioecous status. Female flowers bear filaments lacking anthers.	Marion Chartier
Sapotaceae	Planchonella obovata	100. Sex (D1)	Wight 1846vol4 (book)	100. Sex (D1): (0) bisexual (structurally and functionally)					Marion Chartier
Lecythidaceae	Planchonia careya	100. Sex (D1)	Tsou 1994 (MemNYBotGard)	100. Sex (D1): (0) bisexual (structurally and functionally)					Maria von Balthazar
Polemoniaceae	Polemonium caeruleum	100. Sex (D1)	Kapil et al 1968 (Phytomorph)	100. Sex (D1): (0) bisexual (structurally and functionally)					Maria von Balthazar
Polemoniaceae	Polemonium reptans	100. Sex (D1)	Schönenberger 2009 (IJPS)	100. Sex (D1): (0) bisexual (structurally and functionally)					Agnes Dellinger
Theaceae	Polyspora axillaris	100. Sex (D1)	Flora of China 2014 (website)	100. Sex (D1): (0) bisexual (structurally and functionally)					Stefan Löfstrand
Sapotaceae	Pouteria bangii	100. Sex (D1)	Pennington 1990 (FloraNeotropica)	100. Sex (D1): (9) unisexual dioecious (functionally), but structurally bisexual					Marion Chartier
Sapotaceae	Pouteria campechiana	100. Sex (D1)	Pennington 1990 (FloraNeotropica)	100. Sex (D1): (H) unisexual (general: structural status and monoecious/dioecious status unknown)					Marion Chartier
Sapotaceae	Pouteria foveolata	100. Sex (D1)	Pennington 1990 (FloraNeotropica)	100. Sex (D1): (0) bisexual (structurally and functionally)					Marion Chartier
Sapotaceae	Pouteria ramiflora	100. Sex (D1)	Pennington 1990 (FloraNeotropica)	100. Sex (D1): (9) unisexual dioecious (functionally), but structurally bisexual					Marion Chartier
Sapotaceae	Pradosia colombiana	100. Sex (D1)	Pennington 1990 (FloraNeotropica)	100. Sex (D1): (0) bisexual (structurally and functionally)					Marion Chartier
Symplocaceae	Praealstonia parvifolia	100. Sex (D1)	Flora of Ecuador 43 - Symplocaceae 1991 (article)	100. Sex (D1): (0) bisexual (structurally and functionally)					Stefan Löfstrand
Primulaceae	Primula veris	100. Sex (D1)	Anderberg & Ståhl 1995 (CanJBot)	100. Sex (D1): (0) bisexual (structurally and functionally)					Agnes Dellinger
Ericaceae	Prionotes cerinthoides	100. Sex (D1)	Bentham & Mueller 1863-1878 (book)	100. Sex (D1): (0) bisexual (structurally and functionally)					Marion Chartier
Marcgraviaceae	Pseudosarcopera diaz-piedrahitae	100. Sex (D1)	Giraldo-Cañas 2007 (Caldasia)	100. Sex (D1): (0) bisexual (structurally and functionally)					Maria von Balthazar
Styracaceae	Pterostyrax corymbosus	100. Sex (D1)	Perkins 1928 (book)	100. Sex (D1): (0) bisexual (structurally and functionally)					Stefan Löfstrand
Styracaceae	Pterostyrax hispidus	100. Sex (D1)	Perkins 1928 (book)	100. Sex (D1): (0) bisexual (structurally and functionally)					Stefan Löfstrand
Clethraceae	Purdiaea nutans	100. Sex (D1)	Flora of Ecuador 146b - Cyrillaceae 1992 (book)	100. Sex (D1): (0) bisexual (structurally and functionally)					Stefan Löfstrand
Clethraceae	Purdiaea stenopetala	100. Sex (D1)	Flora de la República de Cuba 1998-2013 (book)	100. Sex (D1): (0) bisexual (structurally and functionally)					Stefan Löfstrand
Sapotaceae	Pycnandra benthamii	100. Sex (D1)	Aubréville 1967 (book)	100. Sex (D1): (0) bisexual (structurally and functionally)					Marion Chartier
Theaceae	Pyrenaria spectabilis	100. Sex (D1)	Flora of China 2014 (website)	100. Sex (D1): (0) bisexual (structurally and functionally)					Stefan Löfstrand
Ericaceae	Pyrola rotundifolia	100. Sex (D1)	Flora of China 2014 (website)	100. Sex (D1): (0) bisexual (structurally and functionally)					Marion Chartier
Diapensiaceae	Pyxidanthera barbulata	100. Sex (D1)	Palser 1963 (BotGaz)	100. Sex (D1): (0) bisexual (structurally and functionally)					Stefan Löfstrand
Styracaceae	Rehderodendron macrocarpum	100. Sex (D1)	Dickison 1993 (BJLS)	100. Sex (D1): (0) bisexual (structurally and functionally)					Stefan Löfstrand
Lecythidaceae	Rhaptopetalum geophylax	100. Sex (D1)	Cheek et al 2002 (KewBull)	100. Sex (D1): (0) bisexual (structurally and functionally)					Maria von Balthazar
Ericaceae	Rhododendron simsii	100. Sex (D1)	Luteyn et al 1995 (FloraNeotropica66)	100. Sex (D1): (0) bisexual (structurally and functionally)					Marion Chartier
Roridulaceae	Roridula dentata	100. Sex (D1)	Diels 1930 (EnglerPrantl)	100. Sex (D1): (0) bisexual (structurally and functionally)					Stefan Löfstrand
Roridulaceae	Roridula gorgonias	100. Sex (D1)	Vani-Hardev 1972 (BeitrBiolPfl)	100. Sex (D1): (0) bisexual (structurally and functionally)					Jürg Schönenberger
Ebenaceae	Royena sessilifolia	100. Sex (D1)	Hiern 1873 (book)	100. Sex (D1): (0) bisexual (structurally and functionally)				"ovary rarely abortive on male flowers"	Marion Chartier
Marcgraviaceae	Ruyschia phylladenia	100. Sex (D1)	de Roon 1970 (AMBG)	100. Sex (D1): (0) bisexual (structurally and functionally)					Maria von Balthazar
Primulaceae	Samolus repens	100. Sex (D1)	Anderberg & Ståhl 1995 (CanJBot)	100. Sex (D1): (0) bisexual (structurally and functionally)					Agnes Dellinger
Primulaceae	Samolus valerandi	100. Sex (D1)	Ghazanfar & Edmondson 2013 (FloraIraq)	100. Sex (D1): (0) bisexual (structurally and functionally)					Marion Chartier
Sapotaceae	Sarcaulus brasiliensis	100. Sex (D1)	Pennington 1990 (FloraNeotropica)	100. Sex (D1): (9) unisexual dioecious (functionally), but structurally bisexual					Marion Chartier
Marcgraviaceae	Sarcopera sessiliflora	100. Sex (D1)	von Balthazar & Schönenberger 2013 (BJLS)	100. Sex (D1): (0) bisexual (structurally and functionally)					Maria von Balthazar
Sapotaceae	Sarcosperma laurinum	100. Sex (D1)	Aubréville 1963 (book)	100. Sex (D1): (0) bisexual (structurally and functionally)					Marion Chartier
Sarraceniaceae	Sarracenia flava	100. Sex (D1)	Macfarlane 1908 (book)	100. Sex (D1): (0) bisexual (structurally and functionally)					Stefan Löfstrand
Sarraceniaceae	Sarracenia minor	100. Sex (D1)	Flora of North America 2014 (website)	100. Sex (D1): (0) bisexual (structurally and functionally)					Stefan Löfstrand
Sarraceniaceae	Sarracenia purpurea	100. Sex (D1)	Uphof 1936 (book)	100. Sex (D1): (0) bisexual (structurally and functionally)					Jürg Schönenberger
Sarraceniaceae	Sarracenia rosea	100. Sex (D1)	Flora of North America 2014 (website)	100. Sex (D1): (0) bisexual (structurally and functionally)					Stefan Löfstrand
Sarraceniaceae	Sarracenia rubra	100. Sex (D1)	Macfarlane 1908 (book)	100. Sex (D1): (0) bisexual (structurally and functionally)					Stefan Löfstrand
Ericaceae	Satyria grandifolia	100. Sex (D1)	Luteyn 1996 (FloraEcuador54Ericaceae)	100. Sex (D1): (0) bisexual (structurally and functionally)					Marion Chartier
Actinidiaceae	Saurauia excelsa	100. Sex (D1)	Soejarto 1969 (JArnArbor)	100. Sex (D1): (9) unisexual dioecious (functionally), but structurally bisexual				rarely hermaphroditic (with slightly lower pollen fertility than male specimens)	Stefan Löfstrand
Actinidiaceae	Saurauia kegeliana	100. Sex (D1)	Hunter 1966 (AMBG)	100. Sex (D1): (0) bisexual (structurally and functionally)				there are two morphs in this species: short style and long style. Soejarto (1969) showed that this is most often (although not exclusively) an indication of cryptic dioecy. Hunter (1966) himself notes that very few specimens of Saurauia set fruit.	Stefan Löfstrand
Actinidiaceae	Saurauia montana	100. Sex (D1)	Haber & Bawa 1984 (AMBG)	100. Sex (D1): (9) unisexual dioecious (functionally), but structurally bisexual					Stefan Löfstrand
Actinidiaceae	Saurauia napaulensis	100. Sex (D1)	Cuong et al 2007 (Blumea)	100. Sex (D1): (9) unisexual dioecious (functionally), but structurally bisexual					Stefan Löfstrand
Actinidiaceae	Saurauia subspinosa	100. Sex (D1)	Brown 1935 (TransProcBotSocEdinburgh)	100. Sex (D1): (0) bisexual (structurally and functionally)					Stefan Löfstrand
Theaceae	Schima superba	100. Sex (D1)	Tsou 1998 (AmJBot)	100. Sex (D1): (0) bisexual (structurally and functionally)					Elisabeth Reyes
Diapensiaceae	Schizocodon soldanelloides	100. Sex (D1)	Palser 1963 (BotGaz)	100. Sex (D1): (0) bisexual (structurally and functionally)					Stefan Löfstrand
Marcgraviaceae	Schwartzia brasiliensis	100. Sex (D1)	von Balthazar & Schönenberger 2013 (BJLS)	100. Sex (D1): (0) bisexual (structurally and functionally)					Maria von Balthazar
Lecythidaceae	Scytopetalum klaineanum	100. Sex (D1)	Appel 1996 (BJLS)	100. Sex (D1): (0) bisexual (structurally and functionally)					Maria von Balthazar
Diapensiaceae	Shortia galacifolia	100. Sex (D1)	Flora of North America 2014 (website)	100. Sex (D1): (0) bisexual (structurally and functionally)					Stefan Löfstrand
Diapensiaceae	Shortia rotundifolia	100. Sex (D1)	Flora of China 2014 (website)	100. Sex (D1): (0) bisexual (structurally and functionally)					Stefan Löfstrand
Diapensiaceae	Shortia uniflora	100. Sex (D1)	Ohwi 1965 (book)	100. Sex (D1): (0) bisexual (structurally and functionally)					Stefan Löfstrand
Sapotaceae	Sideroxylon horridum	100. Sex (D1)	Pennington 1990 (FloraNeotropica)	100. Sex (D1): (0) bisexual (structurally and functionally)					Marion Chartier
Styracaceae	Sinojackia xylocarpa	100. Sex (D1)	Dickison 1993 (BJLS)	100. Sex (D1): (0) bisexual (structurally and functionally)					Stefan Löfstrand
Sladeniaceae	Sladenia celastrifolia	100. Sex (D1)	Flora of China 2014 (website)	100. Sex (D1): (0) bisexual (structurally and functionally)					Elisabeth Reyes
Sladeniaceae	Sladenia celastrifolia	100. Sex (D1)	Kurz 1873 (JBotanyBritFor)	100. Sex (D1): (0) bisexual (structurally and functionally)					Florian Jabbour
Sladeniaceae	Sladenia integrifolia	100. Sex (D1)	Shui et al 2002 (Novon)	100. Sex (D1): (0) bisexual (structurally and functionally)					Florian Jabbour
Primulaceae	Soldanella alpina	100. Sex (D1)	Zhang & Kadereit 2002 (NordJBot)	100. Sex (D1): (0) bisexual (structurally and functionally)					Marion Chartier
Marcgraviaceae	Souroubea vallicola	100. Sex (D1)	von Balthazar & Schönenberger 2013 (BJLS)	100. Sex (D1): (0) bisexual (structurally and functionally)					Maria von Balthazar
Theaceae	Stewartia pseudocamellia	100. Sex (D1)	Erbar 1986 (BotJahrb)	100. Sex (D1): (0) bisexual (structurally and functionally)					Stefan Löfstrand
Primulaceae	Stimpsonia chamaedryoides	100. Sex (D1)	Flora of China 2014 (website)	100. Sex (D1): (0) bisexual (structurally and functionally)					Marion Chartier
Styracaceae	Styrax americanus	100. Sex (D1)	Flora of North America 2014 (website)	100. Sex (D1): (0) bisexual (structurally and functionally)					Stefan Löfstrand
Styracaceae	Styrax chinensis	100. Sex (D1)	Flora of China 2014 (website)	100. Sex (D1): (0) bisexual (structurally and functionally)					Stefan Löfstrand
Styracaceae	Styrax japonicus	100. Sex (D1)	Dickison 1993 (BJLS)	100. Sex (D1): (0) bisexual (structurally and functionally)					Stefan Löfstrand
Styracaceae	Styrax obassia	100. Sex (D1)	Perkins 1907 (book)	100. Sex (D1): (0) bisexual (structurally and functionally)					Stefan Löfstrand
Styracaceae	Styrax officinalis	100. Sex (D1)	Perkins 1928 (book)	100. Sex (D1): (0) bisexual (structurally and functionally)					Jürg Schönenberger
Styracaceae	Styrax redivivus	100. Sex (D1)	Flora of North America 2014 (website)	100. Sex (D1): (0) bisexual (structurally and functionally)					Stefan Löfstrand
Pentaphylacaceae	Symplococarpon purpusii	100. Sex (D1)	Kobuski 1941 (JArnArbor)	100. Sex (D1): (0) bisexual (structurally and functionally)					Florian Jabbour
Symplocaceae	Symplocos anomala	100. Sex (D1)	Flora of China 2014 (website)	100. Sex (D1): (0) bisexual (structurally and functionally)					Stefan Löfstrand
Symplocaceae	Symplocos austromexicana	100. Sex (D1)	Almeda 1976 (Madroño)	100. Sex (D1): (0) bisexual (structurally and functionally)					Stefan Löfstrand
Symplocaceae	Symplocos kleinii	100. Sex (D1)	Aranha Filho et al 2013 (KewBull)	100. Sex (D1): (9) unisexual dioecious (functionally), but structurally bisexual				nota that staminate flowers have lost the style and stigma, but retains the ovary	Stefan Löfstrand
Symplocaceae	Symplocos lanata	100. Sex (D1)	Brand 1901 (book)	100. Sex (D1): (0) bisexual (structurally and functionally)					Stefan Löfstrand
Symplocaceae	Symplocos martinicensis	100. Sex (D1)	Flora de la República de Cuba 1998-2013 (book)	100. Sex (D1): (0) bisexual (structurally and functionally)					Stefan Löfstrand
Symplocaceae	Symplocos paniculata	100. Sex (D1)	Flora of China 2014 (website)	100. Sex (D1): (0) bisexual (structurally and functionally)					Stefan Löfstrand
Symplocaceae	Symplocos tinctoria	100. Sex (D1)	Flora of North America 2014 (website)	100. Sex (D1): (0) bisexual (structurally and functionally)					Stefan Löfstrand
Symplocaceae	Symplocos zizyphoides	100. Sex (D1)	Stefan D. Löfstrand 2013 (personal observation)	100. Sex (D1): (0) bisexual (structurally and functionally)					Stefan Löfstrand
Sapotaceae	Synsepalum dulcificum	100. Sex (D1)	Aubréville 1961 (book)	100. Sex (D1): (0) bisexual (structurally and functionally)					Marion Chartier
Pentaphylacaceae	Taonabo stuebelii	100. Sex (D1)	Hieronymus 1896 (BotJahrb)	100. Sex (D1): (0) bisexual (structurally and functionally)					Florian Jabbour
Primulaceae	Tapeinosperma clavatum	100. Sex (D1)	Anderberg & Ståhl 1995 (CanJBot)	100. Sex (D1): (0) bisexual (structurally and functionally)					Marion Chartier
Ericaceae	Tepuia venusta	100. Sex (D1)	Luteyn et al 1995 (FloraNeotropica66)	100. Sex (D1): (0) bisexual (structurally and functionally)					Marion Chartier
Pentaphylacaceae	Ternstroemia gymnanthera	100. Sex (D1)	Flora of China 2014 (website)	100. Sex (D1): (C) unisexual androdioecious (structurally and functionally)					Florian Jabbour
Pentaphylacaceae	Ternstroemia stahlii	100. Sex (D1)	Melchior 1925 (book)	100. Sex (D1): (0) bisexual (structurally and functionally)					Jürg Schönenberger
Pentaphylacaceae	Ternstroemiopsis sandwicensis	100. Sex (D1)	Urban 1896 (BerDeutschBotGes)	100. Sex (D1): (9) unisexual dioecious (functionally), but structurally bisexual					Florian Jabbour
Tetrameristaceae	Tetramerista glabra	100. Sex (D1)	Sugau 1996 (TreeFloraSabahSarawak)	100. Sex (D1): (0) bisexual (structurally and functionally)					Maria von Balthazar
Primulaceae	Theophrasta americana	100. Sex (D1)	Ståhl 2010 (FloraNeotropica)	100. Sex (D1): (0) bisexual (structurally and functionally)					Maria von Balthazar
Theaceae	Theopsis forrestii	100. Sex (D1)	Melchior 1925 (book)	100. Sex (D1): (0) bisexual (structurally and functionally)					Stefan Löfstrand
Ericaceae	Therorhodion camtschaticum	100. Sex (D1)	Small 1914 (NorthAmerFlora)	100. Sex (D1): (0) bisexual (structurally and functionally)					Marion Chartier
Sapotaceae	Tieghemella africana	100. Sex (D1)	Aubréville 1961 (book)	100. Sex (D1): (0) bisexual (structurally and functionally)					Marion Chartier
Sapotaceae	Tridesmostemon omphalocarpoides	100. Sex (D1)	Pennington 1991 (book)	100. Sex (D1): (0) bisexual (structurally and functionally)				In the descriptions of Engler and Pennington, flowers are bisexual. In the description of Aubréville 1961, there is mention of female flowers that Pennington never observed. These female flowers have aborted anthers.	Marion Chartier
Primulaceae	Trientalis europaea	100. Sex (D1)	Flora of North America 2014 (website)	100. Sex (D1): (0) bisexual (structurally and functionally)					Marion Chartier
Sapotaceae	Tsebona macrantha	100. Sex (D1)	Aubréville 1974 (book)	100. Sex (D1): (0) bisexual (structurally and functionally)					Marion Chartier
Ericaceae	Vaccinium macrocarpon	100. Sex (D1)	Flora of North America 2014 (website)	100. Sex (D1): (0) bisexual (structurally and functionally)					Elisabeth Reyes
Ericaceae	Vaccinium myrtillus	100. Sex (D1)	Flora of North America 2011 (website)	100. Sex (D1): (0) bisexual (structurally and functionally)					Bader Kezzim
Pentaphylacaceae	Visnea mocanera	100. Sex (D1)	Linnaeus 1782 (book)	100. Sex (D1): (0) bisexual (structurally and functionally)					Florian Jabbour
Primulaceae	Vitaliana primuliflora	100. Sex (D1)	Tutin et al 1972 (FloraEuropaea3)	100. Sex (D1): (0) bisexual (structurally and functionally)					Marion Chartier
Sapotaceae	Vitellaria paradoxa	100. Sex (D1)	Pennington 1991 (book)	100. Sex (D1): (0) bisexual (structurally and functionally)					Marion Chartier
Sapotaceae	Vitellariopsis marginata	100. Sex (D1)	Flora Zambesiaca 2014 (website)	100. Sex (D1): (0) bisexual (structurally and functionally)					Marion Chartier
Primulaceae	Votschia nemophila	100. Sex (D1)	Ståhl 1993 (Brittonia)	100. Sex (D1): (0) bisexual (structurally and functionally)					Maria von Balthazar
Sapotaceae	Xantolis cambodiana	100. Sex (D1)	Aubréville 1963 (book)	100. Sex (D1): (0) bisexual (structurally and functionally)					Marion Chartier
Ericaceae	Zenobia pulverulenta	100. Sex (D1)	Flora of North America 2014 (website)	100. Sex (D1): (0) bisexual (structurally and functionally)					Marion Chartier
Polemoniaceae	Acanthogilia gloriosa	102. Ovary position (D1)	Schönenberger 2009 (IJPS)	102. Ovary position (D1): (0) superior					Agnes Dellinger
Ericaceae	Acrostemon hirsutus	102. Ovary position (D1)	Harvey et al 1859-1933 (book)	102. Ovary position (D1): (0) superior				From the genus-level description	Laetitia Carrive
Ericaceae	Acrotriche divaricata	102. Ovary position (D1)	Paterson 1962 (AustJBot)	102. Ovary position (D1): (0) superior				Genus-level information.	Laetitia Carrive
Actinidiaceae	Actinidia arguta	102. Ovary position (D1)	Flora of China 2010 (website)	102. Ovary position (D1): (0) superior					Hervé Sauquet
Actinidiaceae	Actinidia callosa	102. Ovary position (D1)	Flora of China 2014 (website)	102. Ovary position (D1): (0) superior					Stefan Löfstrand
Actinidiaceae	Actinidia chinensis	102. Ovary position (D1)	Flora of China 2013 (website)	102. Ovary position (D1): (0) superior					Jürg Schönenberger
Actinidiaceae	Actinidia kolomikta	102. Ovary position (D1)	Flora of China 2014 (website)	102. Ovary position (D1): (0) superior					Stefan Löfstrand
Actinidiaceae	Actinidia melanandra	102. Ovary position (D1)	Flora of China 2014 (website)	102. Ovary position (D1): (0) superior					Stefan Löfstrand
Pentaphylacaceae	Adinandra formosana	102. Ovary position (D1)	Matsumura & Hayata 1906 (JCollSciImpUnivTokyo)	102. Ovary position (D1): (0) superior					Florian Jabbour
Primulaceae	Aegiceras corniculatus	102. Ovary position (D1)	Ma & Saunders 2003 (PlantSystEvol)	102. Ovary position (D1): (0) superior					Yannick Städler
Ericaceae	Agapetes buxifolia	102. Ovary position (D1)	Clarke 1882 (FlorBritIndiVacciniaceae)	102. Ovary position (D1): (1) inferior					Marion Chartier
Ericaceae	Agapetes serpens	102. Ovary position (D1)	Flora of China 2014 (website)	102. Ovary position (D1): (1) inferior				Genus-level description	Laetitia Carrive
Ericaceae	Agarista albiflora	102. Ovary position (D1)	Judd 1984 (JArnArbor)	102. Ovary position (D1): (0) superior				Genus-level description	Laetitia Carrive
Ericaceae	Agarista sleumeri	102. Ovary position (D1)	Luteyn et al 1995 (FloraNeotropica66)	102. Ovary position (D1): (0) superior					Marion Chartier
Polemoniaceae	Aliciella latifolia	102. Ovary position (D1)	Brand 1907 (book)	102. Ovary position (D1): (0) superior					Maria von Balthazar
Lecythidaceae	Allantoma lineata	102. Ovary position (D1)	Tsou & Mori 2007 (AmJBot)	102. Ovary position (D1): (1) inferior					Maria von Balthazar
Polemoniaceae	Allophyllum divaricatum	102. Ovary position (D1)	Brand 1907 (book)	102. Ovary position (D1): (0) superior					Maria von Balthazar
Ericaceae	Allotropa virgata	102. Ovary position (D1)	Flora of North America 2014 (website)	102. Ovary position (D1): (0) superior					Laetitia Carrive
Styracaceae	Alniphyllum fortunei	102. Ovary position (D1)	Perkins 1928 (book)	102. Ovary position (D1): (2) half-inferior					Stefan Löfstrand
Primulaceae	Amblyanthopsis membranacea	102. Ovary position (D1)	Angiosperm Phylogeny Website 2014 (website)	102. Ovary position (D1): (0) superior					Florian Jabbour
Primulaceae	Amblyanthus glandulosus	102. Ovary position (D1)	Mez 1902 (book)	102. Ovary position (D1): (0) superior					Florian Jabbour
Primulaceae	Anagallis arvensis	102. Ovary position (D1)	Flora of North America 2014 (website)	102. Ovary position (D1): (0) superior					Marion Chartier
Primulaceae	Anagallis minima	102. Ovary position (D1)	Flora of North America 2014 (website)	102. Ovary position (D1): (0) superior					Marion Chartier
Ericaceae	Andersonia brevifolia	102. Ovary position (D1)	Watson 1962 (KewBull)	102. Ovary position (D1): (0) superior				Generic description	Laetitia Carrive
Ericaceae	Andromeda polifolia	102. Ovary position (D1)	Flora of North America 2014 (website)	102. Ovary position (D1): (0) superior					Elisabeth Reyes
Primulaceae	Androsace maxima	102. Ovary position (D1)	Anderberg & Ståhl 1995 (CanJBot)	102. Ovary position (D1): (0) superior				in the identification key	Marion Chartier
Pentaphylacaceae	Anneslea fragrans	102. Ovary position (D1)	Flora of China 2014 (website)	102. Ovary position (D1): (2) half-inferior					Florian Jabbour
Ericaceae	Anomalanthus marlothii	102. Ovary position (D1)	Harvey et al 1859-1933 (book)	102. Ovary position (D1): (0) superior				Genus-level description	Laetitia Carrive
Primulaceae	Antistrophe glabra	102. Ovary position (D1)	Pandurangan 1997 (NordJBot)	102. Ovary position (D1): (0) superior					Florian Jabbour
Theaceae	Apterosperma oblata	102. Ovary position (D1)	Flora of China 2014 (website)	102. Ovary position (D1): (0) superior					Stefan Löfstrand
Ericaceae	Arbutus menziesii	102. Ovary position (D1)	Sargent 1892 (SilvNorthAm5)	102. Ovary position (D1): (0) superior					Marion Chartier
Pentaphylacaceae	Archboldiodendron calosericeum	102. Ovary position (D1)	Kobuski 1940 (JArnArbor)	102. Ovary position (D1): (0) superior					Florian Jabbour
Ericaceae	Arctostaphylos uva-ursi	102. Ovary position (D1)	Flora of North America 2014 (website)	102. Ovary position (D1): (0) superior					Elisabeth Reyes
Primulaceae	Ardisia acutata	102. Ovary position (D1)	Lundell 1979 (Wrightia)	102. Ovary position (D1): (0) superior					Florian Jabbour
Primulaceae	Ardisia calycosa	102. Ovary position (D1)	Pipoly & Ricketson 1999 (Sida)	102. Ovary position (D1): (0) superior				the fruit position is superior	Marion Chartier
Primulaceae	Ardisiandra primuloides	102. Ovary position (D1)	Hooker 1864 (JProcLinnSocBot)	102. Ovary position (D1): (0) superior					Florian Jabbour
Primulaceae	Ardisiandra wettsteinii	102. Ovary position (D1)	Taylor 1958 (FloraTropEAfrica163)	102. Ovary position (D1): (0) superior				in the identification key	Marion Chartier
Sapotaceae	Argania spinosa	102. Ovary position (D1)	Hooker 1854 (HookerJBotKewGardMisc)	102. Ovary position (D1): (0) superior					Marion Chartier
Lecythidaceae	Asteranthos brasiliensis	102. Ovary position (D1)	Appel 1996 (BJLS)	102. Ovary position (D1): (2) half-inferior					Maria von Balthazar
Sapotaceae	Aubregrinia taiensis	102. Ovary position (D1)	Pennington 1991 (book)	102. Ovary position (D1): (0) superior					Marion Chartier
Sapotaceae	Aulandra cauliflora	102. Ovary position (D1)	Pennington 1991 (book)	102. Ovary position (D1): (0) superior					Marion Chartier
Sapotaceae	Autranella congolensis	102. Ovary position (D1)	Pennington 1991 (book)	102. Ovary position (D1): (0) superior					Marion Chartier
Primulaceae	Badula fragilis	102. Ovary position (D1)	Jussieu 1789 (book)	102. Ovary position (D1): (0) superior					Florian Jabbour
Sapotaceae	Baillonella toxisperma	102. Ovary position (D1)	Pennington 1991 (book)	102. Ovary position (D1): (0) superior					Marion Chartier
Pentaphylacaceae	Balthasaria mannii	102. Ovary position (D1)	Hooker 1867 (book)	102. Ovary position (D1): (0) superior					Florian Jabbour
Lecythidaceae	Barringtonia asiatica	102. Ovary position (D1)	Flora of China 2013 (website)	102. Ovary position (D1): (1) inferior					Stefan Löfstrand
Lecythidaceae	Barringtonia racemosa	102. Ovary position (D1)	Tsou & Mori 2007 (AmJBot)	102. Ovary position (D1): (1) inferior					Maria von Balthazar
Sapotaceae	Beccariella sebertii	102. Ovary position (D1)	Aubréville 1967 (book)	102. Ovary position (D1): (0) superior					Marion Chartier
Ericaceae	Bejaria racemosa	102. Ovary position (D1)	Copeland 1943 (AmMidNat)	102. Ovary position (D1): (5) 1/4-inferior or less				superior ovary, but "ovary slightly embedded"	Marion Chartier
Diapensiaceae	Berneuxia thibetica	102. Ovary position (D1)	Flora of China 2014 (website)	102. Ovary position (D1): (0) superior					Stefan Löfstrand
Lecythidaceae	Bertholletia excelsa	102. Ovary position (D1)	Tsou 1994 (MemNYBotGard)	102. Ovary position (D1): (1) inferior					Maria von Balthazar
Primulaceae	Bonellia albiflora	102. Ovary position (D1)	Flora of North America 2014 (website)	102. Ovary position (D1): (0) superior					Florian Jabbour
Primulaceae	Bonellia albiflora	102. Ovary position (D1)	Flora of North America 2014 (website)	102. Ovary position (D1): (0) superior					Florian Jabbour
Polemoniaceae	Bonplandia geminiflora	102. Ovary position (D1)	Cavanilles 1800 (AnalesHistNat)	102. Ovary position (D1): (0) superior					Maria von Balthazar
Lecythidaceae	Brazzeia longipedicellata	102. Ovary position (D1)	Appel 1996 (BJLS)	102. Ovary position (D1): (0) superior					Maria von Balthazar
Sapotaceae	Breviea sericea	102. Ovary position (D1)	Pennington 1991 (book)	102. Ovary position (D1): (0) superior					Marion Chartier
Styracaceae	Bruinsmia styracoides	102. Ovary position (D1)	Perkins 1928 (book)	102. Ovary position (D1): (5) 1/4-inferior or less					Stefan Löfstrand
Primulaceae	Bryocarpum himalaicum	102. Ovary position (D1)	Flora of China 2014 (website)	102. Ovary position (D1): (0) superior					Elisabeth Reyes
Primulaceae	Bryocarpum himalaicum	102. Ovary position (D1)	Hooker 1857 (Hooker'sJBotKewGardMisc)	102. Ovary position (D1): (0) superior					Florian Jabbour
Sapotaceae	Burckella banikiensis	102. Ovary position (D1)	Pennington 1991 (book)	102. Ovary position (D1): (0) superior					Marion Chartier
Ericaceae	Calluna vulgaris	102. Ovary position (D1)	Flora of North America 2014 (website)	102. Ovary position (D1): (0) superior					Elisabeth Reyes
Theaceae	Camellia japonica	102. Ovary position (D1)	Melchior 1925 (book)	102. Ovary position (D1): (0) superior					Stefan Löfstrand
Theaceae	Camellia sinensis	102. Ovary position (D1)	Melchior 1925 (book)	102. Ovary position (D1): (0) superior					Jürg Schönenberger
Polemoniaceae	Cantua buxifolia	102. Ovary position (D1)	Dawson 1936 (AmJBot)	102. Ovary position (D1): (0) superior					Maria von Balthazar
Polemoniaceae	Cantua coerulea	102. Ovary position (D1)	Schönenberger 2009 (IJPS)	102. Ovary position (D1): (0) superior					Agnes Dellinger
Polemoniaceae	Cantua flexuosa	102. Ovary position (D1)	Schönenberger 2009 (IJPS)	102. Ovary position (D1): (0) superior					Agnes Dellinger
Sapotaceae	Capurodendron nodosum	102. Ovary position (D1)	Aubréville 1974 (book)	102. Ovary position (D1): (0) superior					Marion Chartier
Lecythidaceae	Careya arborea	102. Ovary position (D1)	Tsou 1994 (MemNYBotGard)	102. Ovary position (D1): (1) inferior					Maria von Balthazar
Lecythidaceae	Cariniana micrantha	102. Ovary position (D1)	Tsou 1994 (MemNYBotGard)	102. Ovary position (D1): (1) inferior					Maria von Balthazar
Ericaceae	Cassiope mertensiana	102. Ovary position (D1)	Small 1914 (NorthAmerFlora)	102. Ovary position (D1): (0) superior					Marion Chartier
Ericaceae	Ceratiola ericoides	102. Ovary position (D1)	Flora of North America 2014 (website)	102. Ovary position (D1): (0) superior					Elisabeth Reyes
Ericaceae	Chamaedaphne calyculata	102. Ovary position (D1)	Flora of China 2014 (website)	102. Ovary position (D1): (0) superior					Marion Chartier
Styracaceae	Changiostyrax dolichocarpus	102. Ovary position (D1)	Flora of China 2014 (website)	102. Ovary position (D1): (1) inferior					Stefan Löfstrand
Ericaceae	Chimaphila umbellata	102. Ovary position (D1)	Sturm et al 1901 (FloraDeutsch)	102. Ovary position (D1): (0) superior					Marion Chartier
Sapotaceae	Chromolucuma rubriflora	102. Ovary position (D1)	Pennington 1990 (FloraNeotropica)	102. Ovary position (D1): (0) superior					Marion Chartier
Sapotaceae	Chrysophyllum flexuosum	102. Ovary position (D1)	Pennington 1990 (FloraNeotropica)	102. Ovary position (D1): (0) superior					Marion Chartier
Lecythidaceae	Chydenanthus excelsus	102. Ovary position (D1)	Tsou 1994 (MemNYBotGard)	102. Ovary position (D1): (1) inferior					Maria von Balthazar
Primulaceae	Clavija eggersiana	102. Ovary position (D1)	Ståhl 1990 (FloraEcuador)	102. Ovary position (D1): (0) superior					Stefan Löfstrand
Actinidiaceae	Clematoclethra scandens	102. Ovary position (D1)	Flora of China 2014 (website)	102. Ovary position (D1): (0) superior					Stefan Löfstrand
Clethraceae	Clethra alnifolia	102. Ovary position (D1)	Kavaljian 1952 (BotGaz)	102. Ovary position (D1): (0) superior					Jürg Schönenberger
Clethraceae	Clethra arborea	102. Ovary position (D1)	Kavaljian 1952 (BotGaz)	102. Ovary position (D1): (0) superior					Stefan Löfstrand
Clethraceae	Clethra barbinervis	102. Ovary position (D1)	Flora of China 2014 (website)	102. Ovary position (D1): (0) superior					Stefan Löfstrand
Clethraceae	Clethra cubensis	102. Ovary position (D1)	Flora de la República de Cuba 1998-2013 (book)	102. Ovary position (D1): (0) superior					Stefan Löfstrand
Clethraceae	Clethra delavayi	102. Ovary position (D1)	Flora of China 2014 (website)	102. Ovary position (D1): (0) superior					Stefan Löfstrand
Clethraceae	Clethra fimbriata	102. Ovary position (D1)	Flora of Ecuador 146a - Clethraceae 1992 (book)	102. Ovary position (D1): (0) superior					Stefan Löfstrand
Clethraceae	Clethra mexicana	102. Ovary position (D1)	Calderón de Rzedowski & Rzedowski 2001 (book)	102. Ovary position (D1): (0) superior					Stefan Löfstrand
Clethraceae	Clethra revoluta	102. Ovary position (D1)	Flora of Ecuador 146a - Clethraceae 1992 (book)	102. Ovary position (D1): (0) superior					Stefan Löfstrand
Pentaphylacaceae	Cleyera japonica	102. Ovary position (D1)	Thunberg 1783 (1) (NovaGeneraPlantarum)	102. Ovary position (D1): (0) superior					Florian Jabbour
Pentaphylacaceae	Cleyera pachyphylla	102. Ovary position (D1)	Flora of China 2014 (website)	102. Ovary position (D1): (0) superior					Florian Jabbour
Cyrillaceae	Cliftonia monophylla	102. Ovary position (D1)	Sargent 1891 (book)	102. Ovary position (D1): (0) superior					Marion Chartier
Polemoniaceae	Cobaea scandens	102. Ovary position (D1)	Brand 1907 (book)	102. Ovary position (D1): (0) superior					Jürg Schönenberger
Primulaceae	Conandrium rhynchocarpum	102. Ovary position (D1)	Engler 1902 (book)	102. Ovary position (D1): (0) superior					Florian Jabbour
Symplocaceae	Cordyloblaste henschelii	102. Ovary position (D1)	Pearce 2004 (book)	102. Ovary position (D1): (1) inferior					Stefan Löfstrand
Symplocaceae	Cordyloblaste pendula	102. Ovary position (D1)	Flora of China 2014 (website)	102. Ovary position (D1): (2) half-inferior					Stefan Löfstrand
Ericaceae	Corema conradii	102. Ovary position (D1)	Flora of North America 2014 (website)	102. Ovary position (D1): (0) superior					Marion Chartier
Primulaceae	Coris monspeliensis	102. Ovary position (D1)	Baillon & Faguet 1867-95 (book)	102. Ovary position (D1): (0) superior					Marion Chartier
Lecythidaceae	Corythophora amapaensis	102. Ovary position (D1)	Tsou 1994 (MemNYBotGard)	102. Ovary position (D1): (1) inferior					Maria von Balthazar
Ericaceae	Cosmelia rubra	102. Ovary position (D1)	Bentham & Mueller 1863-1878 (book)	102. Ovary position (D1): (0) superior					Marion Chartier
Lecythidaceae	Couratari stellata	102. Ovary position (D1)	Lecythidaceae Pages 2014 (website)	102. Ovary position (D1): (1) inferior					Maria von Balthazar
Lecythidaceae	Couroupita guianensis	102. Ovary position (D1)	Tsou 1994 (MemNYBotGard)	102. Ovary position (D1): (2) half-inferior				at anthesis, during development inferior	Maria von Balthazar
Ericaceae	Craibiodendron yunnanense	102. Ovary position (D1)	Flora of China 2014 (website)	102. Ovary position (D1): (0) superior					Marion Chartier
Lecythidaceae	Crateranthus talbotii	102. Ovary position (D1)	Tsou 1994 (MemNYBotGard)	102. Ovary position (D1): (3) 3/4-inferior or more					Maria von Balthazar
Primulaceae	Ctenardisia ovandensis	102. Ovary position (D1)	Lundell 1940 (ContrUnivMichiganHerb)	102. Ovary position (D1): (0) superior					Florian Jabbour
Primulaceae	Cybianthus candamoensis	102. Ovary position (D1)	Martius 1829 (book)	102. Ovary position (D1): (0) superior					Florian Jabbour
Primulaceae	Cyclamen persicum	102. Ovary position (D1)	Grey-Wilson 1988 (book)	102. Ovary position (D1): (0) superior					Florian Jabbour
Cyrillaceae	Cyrilla coriacea	102. Ovary position (D1)	Bazarain Iturralde 2009 (Willdenowia)	102. Ovary position (D1): (0) superior					Marion Chartier
Cyrillaceae	Cyrilla racemiflora	102. Ovary position (D1)	Dute et al 2004 (SoutheasternNat)	102. Ovary position (D1): (0) superior					Jürg Schönenberger
Ericaceae	Daboecia cantabrica	102. Ovary position (D1)	Syme et al 1866 (EnglishBotanyVI)	102. Ovary position (D1): (0) superior					Marion Chartier
Theaceae	Dankia langbianensis	102. Ovary position (D1)	Gagnepain 1939 (book)	102. Ovary position (D1): (0) superior					Stefan Löfstrand
Sarraceniaceae	Darlingtonia californica	102. Ovary position (D1)	Flora of North America 2014 (website)	102. Ovary position (D1): (0) superior					Stefan Löfstrand
Primulaceae	Deherainia lageniformis	102. Ovary position (D1)	Gómez-Laurito & Zamora 1998 (Novon)	102. Ovary position (D1): (0) superior					Maria von Balthazar
Sapotaceae	Delpydora macrophylla	102. Ovary position (D1)	Pennington 1991 (book)	102. Ovary position (D1): (0) superior					Marion Chartier
Diapensiaceae	Diapensia himalaica	102. Ovary position (D1)	Flora of China 2014 (website)	102. Ovary position (D1): (0) superior					Stefan Löfstrand
Diapensiaceae	Diapensia lapponica	102. Ovary position (D1)	Palser 1963 (BotGaz)	102. Ovary position (D1): (0) superior					Stefan Löfstrand
Diapensiaceae	Diapensia purpurea	102. Ovary position (D1)	Flora of China 2014 (website)	102. Ovary position (D1): (0) superior					Stefan Löfstrand
Primulaceae	Dionysia odora	102. Ovary position (D1)	Ghazanfar & Edmondson 2013 (FloraIraq)	102. Ovary position (D1): (0) superior				in the identification key	Marion Chartier
Ebenaceae	Diospyros caribaea	102. Ovary position (D1)	Hiern 1873 (book)	102. Ovary position (D1): (0) superior					Marion Chartier
Ebenaceae	Diospyros ebenum	102. Ovary position (D1)	Flora of North America 2011 (website)	102. Ovary position (D1): (0) superior					Bader Kezzim
Ebenaceae	Diospyros kaki	102. Ovary position (D1)	Singh 2005 (book)	102. Ovary position (D1): (0) superior					Marion Chartier
Ebenaceae	Diospyros lotus	102. Ovary position (D1)	Flora of China 2013 (website)	102. Ovary position (D1): (0) superior					Stefan Löfstrand
Ebenaceae	Diospyros texana	102. Ovary position (D1)	Sargent 1894 (book)	102. Ovary position (D1): (0) superior					Marion Chartier
Ebenaceae	Diospyros virginiana	102. Ovary position (D1)	Sargent 1894 (book)	102. Ovary position (D1): (0) superior					Marion Chartier
Ericaceae	Diplarche multiflora	102. Ovary position (D1)	Kron et al 2002 (BotRev)	102. Ovary position (D1): (0) superior					Marion Chartier
Sapotaceae	Diploknema butyracea	102. Ovary position (D1)	Pennington 1991 (book)	102. Ovary position (D1): (0) superior					Marion Chartier
Sapotaceae	Diploknema ramiflora	102. Ovary position (D1)	Pennington 1991 (book)	102. Ovary position (D1): (0) superior					Marion Chartier
Sapotaceae	Diploon cuspidatum	102. Ovary position (D1)	Pennington 1990 (FloraNeotropica)	102. Ovary position (D1): (0) superior					Marion Chartier
Ericaceae	Diplycosia pinifolia	102. Ovary position (D1)	Sleumer 1966-67 (FloraMalesiana)	102. Ovary position (D1): (0) superior					Marion Chartier
Primulaceae	Discocalyx amplifolia	102. Ovary position (D1)	Smith 1973 (JArnArbor)	102. Ovary position (D1): (0) superior					Florian Jabbour
Primulaceae	Dodecatheon alpinum	102. Ovary position (D1)	Flora of North America 2014 (website)	102. Ovary position (D1): (0) superior					Elisabeth Reyes
Ericaceae	Dracophyllum latifolium	102. Ovary position (D1)	Cheeseman et al 1914 (book)	102. Ovary position (D1): (0) superior					Marion Chartier
Sapotaceae	Eberhardtia tonkinensis	102. Ovary position (D1)	Lecomte 1920 (BullMusNatlHistNat)	102. Ovary position (D1): (0) superior					Marion Chartier
Sapotaceae	Ecclinusa ulei	102. Ovary position (D1)	Pennington 1990 (FloraNeotropica)	102. Ovary position (D1): (0) superior					Marion Chartier
Sapotaceae	Elaeoluma glabrescens	102. Ovary position (D1)	Pennington 1990 (FloraNeotropica)	102. Ovary position (D1): (0) superior					Marion Chartier
Ericaceae	Elliottia pyroliflora	102. Ovary position (D1)	Flora of North America 2014 (website)	102. Ovary position (D1): (0) superior					Elisabeth Reyes
Primulaceae	Embelia ribes	102. Ovary position (D1)	Anderberg & Ståhl 1995 (CanJBot)	102. Ovary position (D1): (0) superior					Marion Chartier
Sapotaceae	Englerophytum stelechantha	102. Ovary position (D1)	Krause 1914 (BotJahrb)	102. Ovary position (D1): (0) superior					Marion Chartier
Ericaceae	Enkianthus deflexus	102. Ovary position (D1)	Flora of China 2015 (website)	102. Ovary position (D1): (0) superior					Marion Chartier
Ericaceae	Epacris impressa	102. Ovary position (D1)	Bentham & Mueller 1863-1878 (book)	102. Ovary position (D1): (0) superior					Marion Chartier
Ericaceae	Epigaea repens	102. Ovary position (D1)	Small 1914 (NorthAmerFlora)	102. Ovary position (D1): (0) superior					Marion Chartier
Polemoniaceae	Eriastrum densifolium	102. Ovary position (D1)	Baldwin 2002 (book)	102. Ovary position (D1): (0) superior					Maria von Balthazar
Ericaceae	Erica tetralix	102. Ovary position (D1)	Flora of North America 2011 (website)	102. Ovary position (D1): (0) superior					Arnaud van Holt
Lecythidaceae	Eschweilera amazoniciformis	102. Ovary position (D1)	Lecythidaceae Pages 2014 (website)	102. Ovary position (D1): (3) 3/4-inferior or more					Maria von Balthazar
Lecythidaceae	Eschweilera ovata	102. Ovary position (D1)	Lecythidaceae Pages 2014 (website)	102. Ovary position (D1): (1) inferior					Maria von Balthazar
Ericaceae	Eubotrys racemosa	102. Ovary position (D1)	Small 1914 (NorthAmerFlora)	102. Ovary position (D1): (0) superior					Marion Chartier
Ebenaceae	Euclea crispa	102. Ovary position (D1)	Caris 2013 (book)	102. Ovary position (D1): (0) superior				fig82.I p.210	Marion Chartier
Pentaphylacaceae	Eurya crassilimba	102. Ovary position (D1)	Flora of China 2014 (website)	102. Ovary position (D1): (0) superior					Florian Jabbour
Pentaphylacaceae	Eurya emarginata	102. Ovary position (D1)	Flora of China 2014 (website)	102. Ovary position (D1): (0) superior					Florian Jabbour
Pentaphylacaceae	Eurya handel-mazzettii	102. Ovary position (D1)	Flora of China 2014 (website)	102. Ovary position (D1): (0) superior					Florian Jabbour
Pentaphylacaceae	Eurya japonica	102. Ovary position (D1)	Min & Bartholomew 2013 (online) (website)	102. Ovary position (D1): (0) superior					Jürg Schönenberger
Pentaphylacaceae	Euryodendron excelsum	102. Ovary position (D1)	Flora of China 2014 (website)	102. Ovary position (D1): (0) superior					Stefan Löfstrand
Sapotaceae	Faucherea longipedicellata	102. Ovary position (D1)	Aubréville 1974 (book)	102. Ovary position (D1): (0) superior					Marion Chartier
Sapotaceae	Faucherea thouvenotii	102. Ovary position (D1)	Aubréville 1974 (book)	102. Ovary position (D1): (0) superior					Marion Chartier
Sladeniaceae	Ficalhoa laurifolia	102. Ovary position (D1)	Hiern 1898 (JBot)	102. Ovary position (D1): (0) superior					Florian Jabbour
Primulaceae	Fittingia mariae	102. Ovary position (D1)	Stone 1994 (Sida)	102. Ovary position (D1): (0) superior					Florian Jabbour
Lecythidaceae	Foetidia obliqua	102. Ovary position (D1)	Prance 2008 (Brittonia)	102. Ovary position (D1): (1) inferior					Maria von Balthazar
Fouquieriaceae	Fouquieria burragei	102. Ovary position (D1)	Henrickson 1972 (Aliso)	102. Ovary position (D1): (0) superior					Maria von Balthazar
Fouquieriaceae	Fouquieria columnaris	102. Ovary position (D1)	Schönenberger 2009 (IJPS)	102. Ovary position (D1): (0) superior					Jürg Schönenberger
Fouquieriaceae	Fouquieria diguetii	102. Ovary position (D1)	Henrickson 1972 (Aliso)	102. Ovary position (D1): (0) superior					Maria von Balthazar
Fouquieriaceae	Fouquieria fasciculata	102. Ovary position (D1)	Schönenberger 2009 (IJPS)	102. Ovary position (D1): (0) superior					Agnes Dellinger
Fouquieriaceae	Fouquieria formosa	102. Ovary position (D1)	Schönenberger 2009 (IJPS)	102. Ovary position (D1): (0) superior					Agnes Dellinger
Fouquieriaceae	Fouquieria leonilae	102. Ovary position (D1)	Henrickson 1972 (Aliso)	102. Ovary position (D1): (0) superior					Maria von Balthazar
Fouquieriaceae	Fouquieria ochoterenae	102. Ovary position (D1)	Henrickson 1972 (Aliso)	102. Ovary position (D1): (0) superior					Maria von Balthazar
Fouquieriaceae	Fouquieria purpusii	102. Ovary position (D1)	Henrickson 1972 (Aliso)	102. Ovary position (D1): (0) superior					Maria von Balthazar
Fouquieriaceae	Fouquieria shrevei	102. Ovary position (D1)	Henrickson 1972 (Aliso)	102. Ovary position (D1): (0) superior					Maria von Balthazar
Fouquieriaceae	Fouquieria splendens	102. Ovary position (D1)	Schönenberger 2009 (IJPS)	102. Ovary position (D1): (0) superior					Agnes Dellinger
Theaceae	Franklinia alatamaha	102. Ovary position (D1)	Flora of North America 2014 (website)	102. Ovary position (D1): (0) superior					Stefan Löfstrand
Pentaphylacaceae	Freziera cuatrecasasii	102. Ovary position (D1)	Ulloa & Jørgensen 1993 (website)	102. Ovary position (D1): (0) superior					Florian Jabbour
Diapensiaceae	Galax urceolata	102. Ovary position (D1)	Palser 1963 (BotGaz)	102. Ovary position (D1): (0) superior					Jürg Schönenberger
Primulaceae	Geissanthus cogolloi	102. Ovary position (D1)	Pipoly 1993 (Novon)	102. Ovary position (D1): (0) superior					Marion Chartier
Polemoniaceae	Gilia achilleifolia	102. Ovary position (D1)	Schönenberger 2009 (IJPS)	102. Ovary position (D1): (0) superior					Agnes Dellinger
Polemoniaceae	Gilia capitata	102. Ovary position (D1)	Kapil et al 1968 (Phytomorphology)	102. Ovary position (D1): (0) superior					Jürg Schönenberger
Primulaceae	Glaux maritima	102. Ovary position (D1)	Baillon 1858 (book)	102. Ovary position (D1): (0) superior					Marion Chartier
Sapotaceae	Gluema ivorensis	102. Ovary position (D1)	Aubréville 1974 (book)	102. Ovary position (D1): (0) superior					Marion Chartier
Theaceae	Gordonia lasianthus	102. Ovary position (D1)	Flora of North America 2014 (website)	102. Ovary position (D1): (0) superior					Stefan Löfstrand
Primulaceae	Grenacheria wallichiana	102. Ovary position (D1)	Mez 1902 (book)	102. Ovary position (D1): (0) superior					Florian Jabbour
Lecythidaceae	Grias peruviana	102. Ovary position (D1)	Tsou 1994 (MemNYBotGard)	102. Ovary position (D1): (1) inferior					Maria von Balthazar
Lecythidaceae	Gustavia macarenensis	102. Ovary position (D1)	Tsou 1994 (MemNYBotGard)	102. Ovary position (D1): (1) inferior					Maria von Balthazar
Styracaceae	Halesia carolina	102. Ovary position (D1)	Dickison 1993 (BJLS)	102. Ovary position (D1): (1) inferior					Jürg Schönenberger
Styracaceae	Halesia macgregorii	102. Ovary position (D1)	Flora of China 2014 (website)	102. Ovary position (D1): (1) inferior					Stefan Löfstrand
Ericaceae	Harrimanella hypnoides	102. Ovary position (D1)	Small 1914 (NorthAmerFlora)	102. Ovary position (D1): (0) superior					Marion Chartier
Theaceae	Hartia sinensis	102. Ovary position (D1)	Flora of China 2014 (website)	102. Ovary position (D1): (0) superior					Stefan Löfstrand
Primulaceae	Heberdenia excelsa	102. Ovary position (D1)	Barker-Webb & Berthelot 1836-50 (book)	102. Ovary position (D1): (0) superior					Marion Chartier
Sarraceniaceae	Heliamphora heterodoxa	102. Ovary position (D1)	Berry et al 2005 (book)	102. Ovary position (D1): (0) superior					Stefan Löfstrand
Sarraceniaceae	Heliamphora minor	102. Ovary position (D1)	Berry et al 2005 (book)	102. Ovary position (D1): (0) superior					Stefan Löfstrand
Sarraceniaceae	Heliamphora nutans	102. Ovary position (D1)	Berry et al 2005 (book)	102. Ovary position (D1): (0) superior					Stefan Löfstrand
Sarraceniaceae	Heliamphora tatei	102. Ovary position (D1)	Berry et al 2005 (book)	102. Ovary position (D1): (0) superior					Stefan Löfstrand
Primulaceae	Hottonia inflata	102. Ovary position (D1)	Flora of North America 2014 (website)	102. Ovary position (D1): (0) superior					Marion Chartier
Styracaceae	Huodendron tibeticum	102. Ovary position (D1)	Dickison 1993 (BJLS)	102. Ovary position (D1): (3) 3/4-inferior or more					Stefan Löfstrand
Balsaminaceae	Hydrocera triflora	102. Ovary position (D1)	von Balthazar & Schönenberger 2013 (BJLS)	102. Ovary position (D1): (0) superior					Maria von Balthazar
Primulaceae	Hymenandra iteophylla	102. Ovary position (D1)	Stone 1991 (GardBullSing)	102. Ovary position (D1): (0) superior					Marion Chartier
Balsaminaceae	Impatiens auricoma	102. Ovary position (D1)	von Balthazar & Schönenberger 2013 (BJLS)	102. Ovary position (D1): (0) superior					Maria von Balthazar
Balsaminaceae	Impatiens capensis	102. Ovary position (D1)	Wood 1975 (JArnArbor)	102. Ovary position (D1): (0) superior					Maria von Balthazar
Balsaminaceae	Impatiens columbaria	102. Ovary position (D1)	Caris et al 2006 (AmJBot)	102. Ovary position (D1): (0) superior					Maria von Balthazar
Balsaminaceae	Impatiens fischeri	102. Ovary position (D1)	Grey-Wilson 1980 (book)	102. Ovary position (D1): (0) superior					Marion Chartier
Balsaminaceae	Impatiens hians	102. Ovary position (D1)	Marion Chartier and Maria von Balthazar 2015 (personal observation)	102. Ovary position (D1): (0) superior				alcohol collection MC967	Marion Chartier
Balsaminaceae	Impatiens niamniamensis	102. Ovary position (D1)	Caris et al 2006 (AmJBot)	102. Ovary position (D1): (0) superior					Maria von Balthazar
Balsaminaceae	Impatiens parviflora	102. Ovary position (D1)	von Balthazar & Schönenberger 2013 (BJLS)	102. Ovary position (D1): (0) superior					Maria von Balthazar
Balsaminaceae	Impatiens paucidentata	102. Ovary position (D1)	Marion Chartier and Maria von Balthazar 2015 (personal observation)	102. Ovary position (D1): (0) superior				alcohol collection MC966	Marion Chartier
Balsaminaceae	Impatiens pseudoviola	102. Ovary position (D1)	von Balthazar & Schönenberger 2013 (BJLS)	102. Ovary position (D1): (0) superior					Marion Chartier
Polemoniaceae	Ipomopsis tenuifolia	102. Ovary position (D1)	Schönenberger 2009 (IJPS)	102. Ovary position (D1): (0) superior					Agnes Dellinger
Polemoniaceae	Ipomopsis tenuifolia	102. Ovary position (D1)	Schönenberger 2009 (IJPS)	102. Ovary position (D1): (0) superior					Agnes Dellinger
Sapotaceae	Isonandra lanceolata	102. Ovary position (D1)	Wight 1843vol2 (book)	102. Ovary position (D1): (0) superior					Marion Chartier
Primulaceae	Jacquinia armillaris	102. Ovary position (D1)	Raimond 2014 (website)	102. Ovary position (D1): (0) superior					Maria von Balthazar
Ericaceae	Kalmia buxifolia	102. Ovary position (D1)	Kron et al 2002 (BotRev)	102. Ovary position (D1): (0) superior					Marion Chartier
Ericaceae	Kalmiopsis leachiana	102. Ovary position (D1)	Flora of North America 2014 (website)	102. Ovary position (D1): (1) inferior					Marion Chartier
Primulaceae	Labisia pumila	102. Ovary position (D1)	Mez 1902 (book)	102. Ovary position (D1): (0) superior					Florian Jabbour
Sapotaceae	Labourdonnaisia madagascariensis	102. Ovary position (D1)	Aubréville 1974 (book)	102. Ovary position (D1): (0) superior					Marion Chartier
Sapotaceae	Labramia costata	102. Ovary position (D1)	Pennington 1991 (book)	102. Ovary position (D1): (0) superior					Marion Chartier
Theaceae	Laplacea alpestris	102. Ovary position (D1)	Melchior 1925 (book)	102. Ovary position (D1): (0) superior					Stefan Löfstrand
Ericaceae	Lebetanthus myrsinites	102. Ovary position (D1)	Flora of Chile 2014 (website)	102. Ovary position (D1): (0) superior					Marion Chartier
Sapotaceae	Lecomtedoxa biraudii	102. Ovary position (D1)	Aubréville 1974 (book)	102. Ovary position (D1): (0) superior					Marion Chartier
Lecythidaceae	Lecythis pisonis	102. Ovary position (D1)	Tsou & Mori 2007 (AmJBot)	102. Ovary position (D1): (1) inferior					Maria von Balthazar
Lecythidaceae	Lecythis poiteaui	102. Ovary position (D1)	Lecythidaceae Pages 2014 (website)	102. Ovary position (D1): (1) inferior					Maria von Balthazar
Ericaceae	Ledothamnus guyanensis	102. Ovary position (D1)	Luteyn et al 1995 (FloraNeotropica66)	102. Ovary position (D1): (0) superior					Marion Chartier
Polemoniaceae	Leptodactylon californicum	102. Ovary position (D1)	Hooker & Arnott 1841 (book)	102. Ovary position (D1): (0) superior					Maria von Balthazar
Sapotaceae	Leptostylis filipes	102. Ovary position (D1)	Aubréville 1967 (book)	102. Ovary position (D1): (0) superior					Marion Chartier
Sapotaceae	Letestua durissima	102. Ovary position (D1)	Aubréville 1961 (book)	102. Ovary position (D1): (0) superior					Marion Chartier
Ericaceae	Leucopogon verticillatus	102. Ovary position (D1)	Bentham & Mueller 1863-1878 (book)	102. Ovary position (D1): (0) superior					Marion Chartier
Ericaceae	Leucothoe fontanesiana	102. Ovary position (D1)	Kron et al 2002 (BotRev)	102. Ovary position (D1): (0) superior					Marion Chartier
Ebenaceae	Lissocarpa benthamii	102. Ovary position (D1)	Wallnöfer 2004 (AnnNaturhistMusWien)	102. Ovary position (D1): (1) inferior					Stefan Löfstrand
Ebenaceae	Lissocarpa guianensis	102. Ovary position (D1)	Wallnöfer 2004 (AnnNaturhistMusWien)	102. Ovary position (D1): (1) inferior					Marion Chartier
Ebenaceae	Lissocarpa uyat	102. Ovary position (D1)	Wallnöfer 2004 (AnnNaturhistMusWien)	102. Ovary position (D1): (1) inferior					Marion Chartier
Ericaceae	Lyonia ovalifolia	102. Ovary position (D1)	Sleumer 1966-67 (FloraMalesiana)	102. Ovary position (D1): (0) superior					Marion Chartier
Primulaceae	Lysimachia clethroides	102. Ovary position (D1)	Flora of China 2014 (website)	102. Ovary position (D1): (0) superior					Marion Chartier
Primulaceae	Lysimachia nummularia	102. Ovary position (D1)	Flora of North America 2014 (website)	102. Ovary position (D1): (0) superior					Marion Chartier
Primulaceae	Lysimachia ruhmeriana	102. Ovary position (D1)	Taylor 1958 (FloraTropEAfrica163)	102. Ovary position (D1): (0) superior					Marion Chartier
Primulaceae	Lysimachia vittiformis	102. Ovary position (D1)	Flora of China 2014 (website)	102. Ovary position (D1): (0) superior					Marion Chartier
Primulaceae	Lysimachia vulgaris	102. Ovary position (D1)	Flora of Pakistan 2014 (website)	102. Ovary position (D1): (0) superior					Yannick Städler
Sapotaceae	Madhuca hainanensis	102. Ovary position (D1)	Flora of China 2014 (website)	102. Ovary position (D1): (0) superior					Elisabeth Reyes
Sapotaceae	Madhuca microphylla	102. Ovary position (D1)	Hooker 1837 (book)	102. Ovary position (D1): (0) superior					Marion Chartier
Primulaceae	Maesa japonica	102. Ovary position (D1)	Anderberg and Stahl 1995 (CanJBot)	102. Ovary position (D1): (2) half-inferior					Marion Chartier
Sapotaceae	Magodendron venefici	102. Ovary position (D1)	Pennington 1991 (book)	102. Ovary position (D1): (0) superior					Marion Chartier
Theaceae	Malachodendron ovatum	102. Ovary position (D1)	Flora of North America 2014 (website)	102. Ovary position (D1): (0) superior					Stefan Löfstrand
Sapotaceae	Manilkara zapota	102. Ovary position (D1)	Elisens et al 2013 (website)	102. Ovary position (D1): (0) superior					Jürg Schönenberger
Marcgraviaceae	Marcgravia rectiflora	102. Ovary position (D1)	von Balthazar & Schönenberger 2013 (BJLS)	102. Ovary position (D1): (0) superior					Maria von Balthazar
Marcgraviaceae	Marcgravia umbellata	102. Ovary position (D1)	Caris 2013 (book)	102. Ovary position (D1): (0) superior					Maria von Balthazar
Marcgraviaceae	Marcgraviastrum pauciflorum	102. Ovary position (D1)	de Roon & Dressler 1997 (BotJahrb)	102. Ovary position (D1): (0) superior					Maria von Balthazar
Marcgraviaceae	Marcgraviastrum subsessile	102. Ovary position (D1)	de Roon 1970 (AMBG)	102. Ovary position (D1): (0) superior					Maria von Balthazar
Styracaceae	Melliodendron xylocarpum	102. Ovary position (D1)	Dickison 1993 (BJLS)	102. Ovary position (D1): (3) 3/4-inferior or more					Stefan Löfstrand
Ericaceae	Menziesia ferruginea	102. Ovary position (D1)	Flora of North America 2014 (website)	102. Ovary position (D1): (0) superior					Elisabeth Reyes
Sapotaceae	Micropholis cayennensis	102. Ovary position (D1)	Pennington 1991 (book)	102. Ovary position (D1): (0) superior					Marion Chartier
Sapotaceae	Micropholis crotonoides	102. Ovary position (D1)	Pennington 1990 (FloraNeotropica)	102. Ovary position (D1): (0) superior					Marion Chartier
Sapotaceae	Mimusops elengi	102. Ovary position (D1)	Pennington 1991 (book)	102. Ovary position (D1): (0) superior					Marion Chartier
Mitrastemonaceae	Mitrastemon matudae	102. Ovary position (D1)	Matuda 1947 (BullTorreyBotClub)	102. Ovary position (D1): (0) superior					Marion Chartier
Mitrastemonaceae	Mitrastemon yamamotoi	102. Ovary position (D1)	Flora of China 2014 (website)	102. Ovary position (D1): (0) superior					Elisabeth Reyes
Primulaceae	Monoporus spathulatus	102. Ovary position (D1)	Perrier de la Bâthie 1953 (FloreMadagascar161)	102. Ovary position (D1): (0) superior					Marion Chartier
Primulaceae	Myrsine laetevirens	102. Ovary position (D1)	Otegui & Cocucci 1999 (NordJBot)	102. Ovary position (D1): (0) superior					Marion Chartier
Lecythidaceae	Napoleonaea vogelii	102. Ovary position (D1)	Frame & Durou 2001 (Biotropica)	102. Ovary position (D1): (1) inferior					Maria von Balthazar
Sapotaceae	Neohemsleya usambarensis	102. Ovary position (D1)	Pennington 1991 (book)	102. Ovary position (D1): (0) superior					Marion Chartier
Sapotaceae	Neolemonniera ogouensis	102. Ovary position (D1)	Pennington 1991 (book)	102. Ovary position (D1): (0) superior					Marion Chartier
Primulaceae	Neomezia cubensis	102. Ovary position (D1)	Votsch 1904 (BotJahrb)	102. Ovary position (D1): (0) superior					Maria von Balthazar
Sapotaceae	Niemeyera chartacea	102. Ovary position (D1)	Pennington 1991 (book)	102. Ovary position (D1): (0) superior					Marion Chartier
Marcgraviaceae	Norantea guianensis	102. Ovary position (D1)	Giraldo Cañas 2011 (book)	102. Ovary position (D1): (0) superior					Maria von Balthazar
Sapotaceae	Northia seychellana	102. Ovary position (D1)	Pennington 1991 (book)	102. Ovary position (D1): (0) superior					Marion Chartier
Sapotaceae	Omphalocarpum procerum	102. Ovary position (D1)	Pennington 1991 (book)	102. Ovary position (D1): (0) superior					Marion Chartier
Primulaceae	Omphalogramma vinciflorum	102. Ovary position (D1)	Flora of China 2014 (website)	102. Ovary position (D1): (0) superior					Elisabeth Reyes
Primulaceae	Oncostemum hieroglyforme	102. Ovary position (D1)	Perrier de la Bâthie 1953 (FloreMadagascar161)	102. Ovary position (D1): (0) superior					Marion Chartier
Ericaceae	Orthilia secunda	102. Ovary position (D1)	Luteyn et al 1995 (FloraNeotropica66)	102. Ovary position (D1): (0) superior					Marion Chartier
Lecythidaceae	Oubanguia africana	102. Ovary position (D1)	Appel 1996 (BJLS)	102. Ovary position (D1): (0) superior					Maria von Balthazar
Ericaceae	Oxydendrum arboreum	102. Ovary position (D1)	Sargent 1893 (book)	102. Ovary position (D1): (0) superior					Marion Chartier
Sapotaceae	Palaquium beccarianum	102. Ovary position (D1)	Lam 1925 (BullJBBuitenzorg)	102. Ovary position (D1): (0) superior					Marion Chartier
Sapotaceae	Palaquium formosanum	102. Ovary position (D1)	Pennington 1991 (book)	102. Ovary position (D1): (0) superior					Marion Chartier
Sapotaceae	Palaquium obovatum	102. Ovary position (D1)	Pennington 1991 (book)	102. Ovary position (D1): (0) superior					Marion Chartier
Styracaceae	Pamphilia pedicellata	102. Ovary position (D1)	Wallnöfer 1997 (AnnNaturhistMusWien)	102. Ovary position (D1): (0) superior					Stefan Löfstrand
Styracaceae	Parastyrax lacei	102. Ovary position (D1)	Flora of China 2014 (website)	102. Ovary position (D1): (3) 3/4-inferior or more					Stefan Löfstrand
Primulaceae	Parathesis glabra	102. Ovary position (D1)	Lundell 1966 (book)	102. Ovary position (D1): (0) superior					Marion Chartier
Sapotaceae	Payena lucida	102. Ovary position (D1)	Pennington 1991 (book)	102. Ovary position (D1): (0) superior					Marion Chartier
Primulaceae	Pelletiera wildpretii	102. Ovary position (D1)	Anderberg et al 2007 (Willdenowia)	102. Ovary position (D1): (0) superior					Marion Chartier
Tetrameristaceae	Pelliciera rhizophorae	102. Ovary position (D1)	von Balthazar & Schönenberger 2013 (BJLS)	102. Ovary position (D1): (0) superior					Maria von Balthazar
Ericaceae	Pentachondra pumila	102. Ovary position (D1)	Bentham & Mueller 1863-1878 (book)	102. Ovary position (D1): (0) superior					Marion Chartier
Tetrameristaceae	Pentamerista neotropica	102. Ovary position (D1)	von Balthazar & Schönenberger 2013 (BJLS)	102. Ovary position (D1): (0) superior					Maria von Balthazar
Pentaphylacaceae	Pentaphylax euryoides	102. Ovary position (D1)	Hooker 1849 (HookerJBotKewGardMisc)	102. Ovary position (D1): (0) superior					Florian Jabbour
Ericaceae	Pernettya hirta	102. Ovary position (D1)	Luteyn et al 1995 (FloraNeotropica66)	102. Ovary position (D1): (0) superior					Marion Chartier
Lecythidaceae	Petersianthus macrocarpus	102. Ovary position (D1)	Tsou 1994 (MemNYBotGard)	102. Ovary position (D1): (1) inferior					Maria von Balthazar
Polemoniaceae	Phlox divaricata	102. Ovary position (D1)	Schönenberger 2009 (IJPS)	102. Ovary position (D1): (0) superior					Agnes Dellinger
Ericaceae	Phyllodoce caerulea	102. Ovary position (D1)	Flora of North America 2014 (website)	102. Ovary position (D1): (0) superior					Marion Chartier
Sapotaceae	Pichonia balansana	102. Ovary position (D1)	Pennington 1991 (book)	102. Ovary position (D1): (0) superior					Marion Chartier
Ericaceae	Pieris cubensis	102. Ovary position (D1)	Luteyn et al 1995 (FloraNeotropica66)	102. Ovary position (D1): (0) superior				capsule	Marion Chartier
Lecythidaceae	Pierrina zenkeri	102. Ovary position (D1)	Engler 1909 (BotJahrb)	102. Ovary position (D1): (0) superior					Maria von Balthazar
Theaceae	Piquetia piquetiana	102. Ovary position (D1)	Pierre 1897 (book)	102. Ovary position (D1): (0) superior					Stefan Löfstrand
Sapotaceae	Planchonella kuebiniensis	102. Ovary position (D1)	Aubréville 1967 (book)	102. Ovary position (D1): (0) superior					Marion Chartier
Sapotaceae	Planchonella obovata	102. Ovary position (D1)	Pennington 1991 (book)	102. Ovary position (D1): (0) superior					Marion Chartier
Lecythidaceae	Planchonia careya	102. Ovary position (D1)	Tsou 1994 (MemNYBotGard)	102. Ovary position (D1): (1) inferior					Maria von Balthazar
Primulaceae	Pleiomeris canariensis	102. Ovary position (D1)	Barker-Webb & Berthelot 1836-50 (book)	102. Ovary position (D1): (0) superior					Marion Chartier
Polemoniaceae	Polemonium caeruleum	102. Ovary position (D1)	Kapil et al 1968 (Phytomorph)	102. Ovary position (D1): (0) superior					Maria von Balthazar
Polemoniaceae	Polemonium reptans	102. Ovary position (D1)	Schönenberger 2009 (IJPS)	102. Ovary position (D1): (0) superior					Agnes Dellinger
Theaceae	Polyspora axillaris	102. Ovary position (D1)	Melchior 1925 (book)	102. Ovary position (D1): (0) superior					Stefan Löfstrand
Sapotaceae	Pouteria bangii	102. Ovary position (D1)	Pennington 1991 (book)	102. Ovary position (D1): (0) superior					Marion Chartier
Sapotaceae	Pouteria campechiana	102. Ovary position (D1)	Pennington 1991 (book)	102. Ovary position (D1): (0) superior					Marion Chartier
Sapotaceae	Pouteria foveolata	102. Ovary position (D1)	Pennington 1990 (FloraNeotropica)	102. Ovary position (D1): (0) superior					Marion Chartier
Sapotaceae	Pouteria ramiflora	102. Ovary position (D1)	Pennington 1991 (book)	102. Ovary position (D1): (0) superior					Marion Chartier
Sapotaceae	Pradosia colombiana	102. Ovary position (D1)	Pennington 1991 (book)	102. Ovary position (D1): (0) superior					Marion Chartier
Symplocaceae	Praealstonia parvifolia	102. Ovary position (D1)	Brand 1901 (book)	102. Ovary position (D1): (3) 3/4-inferior or more					Stefan Löfstrand
Primulaceae	Primula veris	102. Ovary position (D1)	Anderberg & Ståhl 1995 (CanJBot)	102. Ovary position (D1): (0) superior					Agnes Dellinger
Ericaceae	Prionotes cerinthoides	102. Ovary position (D1)	Bentham & Mueller 1863-1878 (book)	102. Ovary position (D1): (0) superior					Marion Chartier
Marcgraviaceae	Pseudosarcopera diaz-piedrahitae	102. Ovary position (D1)	Giraldo-Cañas 2007 (Caldasia)	102. Ovary position (D1): (0) superior					Maria von Balthazar
Styracaceae	Pterostyrax corymbosus	102. Ovary position (D1)	Perkins 1928 (book)	102. Ovary position (D1): (3) 3/4-inferior or more					Stefan Löfstrand
Styracaceae	Pterostyrax hispidus	102. Ovary position (D1)	Perkins 1928 (book)	102. Ovary position (D1): (3) 3/4-inferior or more					Stefan Löfstrand
Clethraceae	Purdiaea nutans	102. Ovary position (D1)	Flora of Ecuador 146b - Cyrillaceae 1992 (book)	102. Ovary position (D1): (0) superior					Stefan Löfstrand
Clethraceae	Purdiaea stenopetala	102. Ovary position (D1)	Flora de la República de Cuba 1998-2013 (book)	102. Ovary position (D1): (0) superior					Stefan Löfstrand
Sapotaceae	Pycnandra benthamii	102. Ovary position (D1)	Pennington 1991 (book)	102. Ovary position (D1): (0) superior					Marion Chartier
Theaceae	Pyrenaria spectabilis	102. Ovary position (D1)	Flora of China 2014 (website)	102. Ovary position (D1): (0) superior					Stefan Löfstrand
Ericaceae	Pyrola rotundifolia	102. Ovary position (D1)	Syme et al 1866 (EnglishBotanyVI)	102. Ovary position (D1): (0) superior					Marion Chartier
Diapensiaceae	Pyxidanthera barbulata	102. Ovary position (D1)	Palser 1963 (BotGaz)	102. Ovary position (D1): (0) superior					Stefan Löfstrand
Styracaceae	Rehderodendron macrocarpum	102. Ovary position (D1)	Flora of China 2014 (website)	102. Ovary position (D1): (3) 3/4-inferior or more					Stefan Löfstrand
Lecythidaceae	Rhaptopetalum geophylax	102. Ovary position (D1)	Cheek et al 2002 (KewBull)	102. Ovary position (D1): (0) superior					Maria von Balthazar
Ericaceae	Rhododendron simsii	102. Ovary position (D1)	Luteyn et al 1995 (FloraNeotropica66)	102. Ovary position (D1): (0) superior					Marion Chartier
Roridulaceae	Roridula dentata	102. Ovary position (D1)	Diels 1930 (EnglerPrantl)	102. Ovary position (D1): (0) superior					Stefan Löfstrand
Roridulaceae	Roridula gorgonias	102. Ovary position (D1)	Löfstrand & Schönenberger 2015 (BJLS)	102. Ovary position (D1): (5) 1/4-inferior or less					Stefan Löfstrand
Ebenaceae	Royena sessilifolia	102. Ovary position (D1)	Hiern 1873 (book)	102. Ovary position (D1): (0) superior					Marion Chartier
Primulaceae	Samolus repens	102. Ovary position (D1)	Anderberg & Ståhl 1995 (CanJBot)	102. Ovary position (D1): (2) half-inferior					Agnes Dellinger
Primulaceae	Samolus valerandi	102. Ovary position (D1)	Ghazanfar & Edmondson 2013 (FloraIraq)	102. Ovary position (D1): (2) half-inferior					Marion Chartier
Sapotaceae	Sarcaulus brasiliensis	102. Ovary position (D1)	Martius & Eichler 1863 (FloraBrasiliensisVol7)	102. Ovary position (D1): (0) superior					Marion Chartier
Marcgraviaceae	Sarcopera sessiliflora	102. Ovary position (D1)	von Balthazar & Schönenberger 2013 (BJLS)	102. Ovary position (D1): (0) superior					Maria von Balthazar
Sapotaceae	Sarcosperma laurinum	102. Ovary position (D1)	Flora of China 2014 (website)	102. Ovary position (D1): (0) superior					Elisabeth Reyes
Sarraceniaceae	Sarracenia flava	102. Ovary position (D1)	Macfarlane 1908 (book)	102. Ovary position (D1): (0) superior					Stefan Löfstrand
Sarraceniaceae	Sarracenia minor	102. Ovary position (D1)	Flora of North America 2014 (website)	102. Ovary position (D1): (0) superior					Stefan Löfstrand
Sarraceniaceae	Sarracenia purpurea	102. Ovary position (D1)	Uphof 1936 (book)	102. Ovary position (D1): (0) superior					Jürg Schönenberger
Sarraceniaceae	Sarracenia rosea	102. Ovary position (D1)	Flora of North America 2014 (website)	102. Ovary position (D1): (0) superior					Stefan Löfstrand
Sarraceniaceae	Sarracenia rubra	102. Ovary position (D1)	Macfarlane 1908 (book)	102. Ovary position (D1): (0) superior					Stefan Löfstrand
Ericaceae	Satyria grandifolia	102. Ovary position (D1)	Luteyn 1996 (FloraEcuador54Ericaceae)	102. Ovary position (D1): (1) inferior					Marion Chartier
Actinidiaceae	Saurauia excelsa	102. Ovary position (D1)	Soejarto 1980 (book)	102. Ovary position (D1): (0) superior					Stefan Löfstrand
Actinidiaceae	Saurauia kegeliana	102. Ovary position (D1)	Hunter 1966 (AMBG)	102. Ovary position (D1): (0) superior					Stefan Löfstrand
Actinidiaceae	Saurauia montana	102. Ovary position (D1)	Hunter 1966 (AMBG)	102. Ovary position (D1): (0) superior					Stefan Löfstrand
Actinidiaceae	Saurauia napaulensis	102. Ovary position (D1)	Flora of China 2014 (website)	102. Ovary position (D1): (0) superior					Stefan Löfstrand
Actinidiaceae	Saurauia subspinosa	102. Ovary position (D1)	Brown 1935 (TransProcBotSocEdinburgh)	102. Ovary position (D1): (0) superior					Stefan Löfstrand
Theaceae	Schima superba	102. Ovary position (D1)	Tsou 1998 (AmJBot)	102. Ovary position (D1): (5) 1/4-inferior or less				slightly embeded in receptacle, but yet to have reached semi-inferior condition	Elisabeth Reyes
Diapensiaceae	Schizocodon soldanelloides	102. Ovary position (D1)	Palser 1963 (BotGaz)	102. Ovary position (D1): (0) superior					Stefan Löfstrand
Marcgraviaceae	Schwartzia brasiliensis	102. Ovary position (D1)	von Balthazar & Schönenberger 2013 (BJLS)	102. Ovary position (D1): (0) superior					Maria von Balthazar
Lecythidaceae	Scytopetalum klaineanum	102. Ovary position (D1)	Engler 1921 (article)	102. Ovary position (D1): (0) superior					Maria von Balthazar
Diapensiaceae	Shortia galacifolia	102. Ovary position (D1)	Palser 1963 (BotGaz)	102. Ovary position (D1): (0) superior					Stefan Löfstrand
Diapensiaceae	Shortia rotundifolia	102. Ovary position (D1)	Flora of China 2014 (website)	102. Ovary position (D1): (0) superior					Stefan Löfstrand
Diapensiaceae	Shortia uniflora	102. Ovary position (D1)	Ohwi 1965 (book)	102. Ovary position (D1): (0) superior					Stefan Löfstrand
Styracaceae	Sinojackia xylocarpa	102. Ovary position (D1)	Dickison 1993 (BJLS)	102. Ovary position (D1): (2) half-inferior					Stefan Löfstrand
Sladeniaceae	Sladenia celastrifolia	102. Ovary position (D1)	Flora of China 2014 (website)	102. Ovary position (D1): (0) superior					Elisabeth Reyes
Sladeniaceae	Sladenia integrifolia	102. Ovary position (D1)	Shui et al 2002 (Novon)	102. Ovary position (D1): (0) superior					Florian Jabbour
Primulaceae	Soldanella alpina	102. Ovary position (D1)	Engler 1900-1968 (book)	102. Ovary position (D1): (0) superior				vol. 237: [Heft 22], p. 226, fig. 51 H (1905)	Marion Chartier
Marcgraviaceae	Souroubea vallicola	102. Ovary position (D1)	von Balthazar & Schönenberger 2013 (BJLS)	102. Ovary position (D1): (0) superior					Maria von Balthazar
Theaceae	Stewartia pseudocamellia	102. Ovary position (D1)	Ohwi 1965 (book)	102. Ovary position (D1): (0) superior					Stefan Löfstrand
Primulaceae	Stimpsonia chamaedryoides	102. Ovary position (D1)	Flora of China 2014 (website)	102. Ovary position (D1): (0) superior					Marion Chartier
Styracaceae	Styrax americanus	102. Ovary position (D1)	Flora of North America 2014 (website)	102. Ovary position (D1): (3) 3/4-inferior or more					Stefan Löfstrand
Styracaceae	Styrax chinensis	102. Ovary position (D1)	Flora of China 2014 (website)	102. Ovary position (D1): (0) superior					Stefan Löfstrand
Styracaceae	Styrax japonicus	102. Ovary position (D1)	Dickison 1993 (BJLS)	102. Ovary position (D1): (5) 1/4-inferior or less					Stefan Löfstrand
Styracaceae	Styrax obassia	102. Ovary position (D1)	Perkins 1907 (book)	102. Ovary position (D1): (5) 1/4-inferior or less					Stefan Löfstrand
Styracaceae	Styrax officinalis	102. Ovary position (D1)	Payer 1857 (article)	102. Ovary position (D1): (5) 1/4-inferior or less					Jürg Schönenberger
Styracaceae	Styrax redivivus	102. Ovary position (D1)	Flora of North America 2014 (website)	102. Ovary position (D1): (5) 1/4-inferior or less					Stefan Löfstrand
Pentaphylacaceae	Symplococarpon purpusii	102. Ovary position (D1)	Kobuski 1941 (JArnArbor)	102. Ovary position (D1): (1) inferior					Florian Jabbour
Symplocaceae	Symplocos anomala	102. Ovary position (D1)	Icones plantarum formosanarum vol 9 1920 (book)	102. Ovary position (D1): (3) 3/4-inferior or more					Stefan Löfstrand
Symplocaceae	Symplocos austromexicana	102. Ovary position (D1)	Almeda 1976 (Madroño)	102. Ovary position (D1): (2) half-inferior					Stefan Löfstrand
Symplocaceae	Symplocos kleinii	102. Ovary position (D1)	Aranha Filho et al 2013 (KewBull)	102. Ovary position (D1): (3) 3/4-inferior or more					Stefan Löfstrand
Symplocaceae	Symplocos lanata	102. Ovary position (D1)	Fritsch et al 2008 (Taxon)	102. Ovary position (D1): (1) inferior					Stefan Löfstrand
Symplocaceae	Symplocos martinicensis	102. Ovary position (D1)	Fritsch et al 2008 (Taxon)	102. Ovary position (D1): (1) inferior					Stefan Löfstrand
Symplocaceae	Symplocos paniculata	102. Ovary position (D1)	Flora of China 2014 (website)	102. Ovary position (D1): (2) half-inferior					Stefan Löfstrand
Symplocaceae	Symplocos tinctoria	102. Ovary position (D1)	Flora of North America 2014 (website)	102. Ovary position (D1): (3) 3/4-inferior or more					Stefan Löfstrand
Symplocaceae	Symplocos zizyphoides	102. Ovary position (D1)	Fritsch et al 2008 (Taxon)	102. Ovary position (D1): (1) inferior					Stefan Löfstrand
Sapotaceae	Synsepalum dulcificum	102. Ovary position (D1)	Pennington 1991 (book)	102. Ovary position (D1): (0) superior					Marion Chartier
Pentaphylacaceae	Taonabo stuebelii	102. Ovary position (D1)	Flora of China 2014 (website)	102. Ovary position (D1): (0) superior					Florian Jabbour
Primulaceae	Tapeinosperma clavatum	102. Ovary position (D1)	Anderberg & Ståhl 1995 (CanJBot)	102. Ovary position (D1): (0) superior					Marion Chartier
Ericaceae	Tepuia venusta	102. Ovary position (D1)	Luteyn et al 1995 (FloraNeotropica66)	102. Ovary position (D1): (0) superior					Marion Chartier
Pentaphylacaceae	Ternstroemia gymnanthera	102. Ovary position (D1)	Beddome 1871 (book)	102. Ovary position (D1): (0) superior					Florian Jabbour
Pentaphylacaceae	Ternstroemia stahlii	102. Ovary position (D1)	Melchior 1925 (book)	102. Ovary position (D1): (0) superior					Jürg Schönenberger
Pentaphylacaceae	Ternstroemiopsis sandwicensis	102. Ovary position (D1)	Urban 1896 (BerDeutschBotGes)	102. Ovary position (D1): (0) superior					Florian Jabbour
Tetrameristaceae	Tetramerista glabra	102. Ovary position (D1)	Sugau 1996 (TreeFloraSabahSarawak)	102. Ovary position (D1): (0) superior					Maria von Balthazar
Primulaceae	Theophrasta americana	102. Ovary position (D1)	Ståhl 2010 (FloraNeotropica)	102. Ovary position (D1): (0) superior					Maria von Balthazar
Theaceae	Theopsis forrestii	102. Ovary position (D1)	Flora of China 2014 (website)	102. Ovary position (D1): (0) superior					Stefan Löfstrand
Ericaceae	Therorhodion camtschaticum	102. Ovary position (D1)	Small 1914 (NorthAmerFlora)	102. Ovary position (D1): (0) superior					Marion Chartier
Sapotaceae	Tieghemella africana	102. Ovary position (D1)	Pennington 1991 (book)	102. Ovary position (D1): (0) superior					Marion Chartier
Sapotaceae	Tridesmostemon omphalocarpoides	102. Ovary position (D1)	Pennington 1991 (book)	102. Ovary position (D1): (0) superior					Marion Chartier
Primulaceae	Trientalis europaea	102. Ovary position (D1)	Flora of North America 2014 (website)	102. Ovary position (D1): (0) superior					Marion Chartier
Sapotaceae	Tsebona macrantha	102. Ovary position (D1)	Pennington 1991 (book)	102. Ovary position (D1): (0) superior					Marion Chartier
Ericaceae	Vaccinium macrocarpon	102. Ovary position (D1)	Flora of North America 2014 (website)	102. Ovary position (D1): (1) inferior					Elisabeth Reyes
Ericaceae	Vaccinium myrtillus	102. Ovary position (D1)	Flora of North America 2011 (website)	102. Ovary position (D1): (1) inferior					Bader Kezzim
Ericaceae	Vaccinium myrtillus	102. Ovary position (D1)	Flora of North America 2011 (website)	102. Ovary position (D1): (1) inferior					Marion Chartier
Pentaphylacaceae	Visnea mocanera	102. Ovary position (D1)	Linnaeus 1782 (book)	102. Ovary position (D1): (0) superior					Florian Jabbour
Primulaceae	Vitaliana primuliflora	102. Ovary position (D1)	Tutin et al 1972 (FloraEuropaea3)	102. Ovary position (D1): (0) superior					Marion Chartier
Sapotaceae	Vitellaria paradoxa	102. Ovary position (D1)	Pennington 1991 (book)	102. Ovary position (D1): (0) superior					Marion Chartier
Sapotaceae	Vitellariopsis marginata	102. Ovary position (D1)	Pennington 1991 (book)	102. Ovary position (D1): (0) superior					Marion Chartier
Primulaceae	Votschia nemophila	102. Ovary position (D1)	Ståhl 1993 (Brittonia)	102. Ovary position (D1): (0) superior					Maria von Balthazar
Sapotaceae	Xantolis cambodiana	102. Ovary position (D1)	Pennington 1991 (book)	102. Ovary position (D1): (0) superior					Marion Chartier
Ericaceae	Zenobia pulverulenta	102. Ovary position (D1)	Small 1914 (NorthAmerFlora)	102. Ovary position (D1): (0) superior					Marion Chartier
Polemoniaceae	Acanthogilia gloriosa	102. Ovary position (D1)	Schönenberger 2009 (IJPS)	102. Ovary position (D1): (0) superior					Agnes Dellinger
Ericaceae	Acrostemon hirsutus	102. Ovary position (D1)	Harvey et al 1859-1933 (book)	102. Ovary position (D1): (0) superior				From the genus-level description	Laetitia Carrive
Ericaceae	Acrotriche divaricata	102. Ovary position (D1)	Paterson 1962 (AustJBot)	102. Ovary position (D1): (0) superior				Genus-level information.	Laetitia Carrive
Actinidiaceae	Actinidia arguta	102. Ovary position (D1)	Flora of China 2010 (website)	102. Ovary position (D1): (0) superior					Hervé Sauquet
Actinidiaceae	Actinidia callosa	102. Ovary position (D1)	Flora of China 2014 (website)	102. Ovary position (D1): (0) superior					Stefan Löfstrand
Actinidiaceae	Actinidia chinensis	102. Ovary position (D1)	Flora of China 2013 (website)	102. Ovary position (D1): (0) superior					Jürg Schönenberger
Actinidiaceae	Actinidia kolomikta	102. Ovary position (D1)	Flora of China 2014 (website)	102. Ovary position (D1): (0) superior					Stefan Löfstrand
Actinidiaceae	Actinidia melanandra	102. Ovary position (D1)	Flora of China 2014 (website)	102. Ovary position (D1): (0) superior					Stefan Löfstrand
Pentaphylacaceae	Adinandra formosana	102. Ovary position (D1)	Matsumura & Hayata 1906 (JCollSciImpUnivTokyo)	102. Ovary position (D1): (0) superior					Florian Jabbour
Primulaceae	Aegiceras corniculatus	102. Ovary position (D1)	Ma & Saunders 2003 (PlantSystEvol)	102. Ovary position (D1): (0) superior					Yannick Städler
Ericaceae	Agapetes buxifolia	102. Ovary position (D1)	Clarke 1882 (FlorBritIndiVacciniaceae)	102. Ovary position (D1): (1) inferior					Marion Chartier
Ericaceae	Agapetes serpens	102. Ovary position (D1)	Flora of China 2014 (website)	102. Ovary position (D1): (1) inferior				Genus-level description	Laetitia Carrive
Ericaceae	Agarista albiflora	102. Ovary position (D1)	Judd 1984 (JArnArbor)	102. Ovary position (D1): (0) superior				Genus-level description	Laetitia Carrive
Ericaceae	Agarista sleumeri	102. Ovary position (D1)	Luteyn et al 1995 (FloraNeotropica66)	102. Ovary position (D1): (0) superior					Marion Chartier
Polemoniaceae	Aliciella latifolia	102. Ovary position (D1)	Brand 1907 (book)	102. Ovary position (D1): (0) superior					Maria von Balthazar
Lecythidaceae	Allantoma lineata	102. Ovary position (D1)	Tsou & Mori 2007 (AmJBot)	102. Ovary position (D1): (1) inferior					Maria von Balthazar
Polemoniaceae	Allophyllum divaricatum	102. Ovary position (D1)	Brand 1907 (book)	102. Ovary position (D1): (0) superior					Maria von Balthazar
Ericaceae	Allotropa virgata	102. Ovary position (D1)	Flora of North America 2014 (website)	102. Ovary position (D1): (0) superior					Laetitia Carrive
Styracaceae	Alniphyllum fortunei	102. Ovary position (D1)	Perkins 1928 (book)	102. Ovary position (D1): (2) half-inferior					Stefan Löfstrand
Primulaceae	Amblyanthopsis membranacea	102. Ovary position (D1)	Angiosperm Phylogeny Website 2014 (website)	102. Ovary position (D1): (0) superior					Florian Jabbour
Primulaceae	Amblyanthus glandulosus	102. Ovary position (D1)	Mez 1902 (book)	102. Ovary position (D1): (0) superior					Florian Jabbour
Primulaceae	Anagallis arvensis	102. Ovary position (D1)	Flora of North America 2014 (website)	102. Ovary position (D1): (0) superior					Marion Chartier
Primulaceae	Anagallis minima	102. Ovary position (D1)	Flora of North America 2014 (website)	102. Ovary position (D1): (0) superior					Marion Chartier
Ericaceae	Andersonia brevifolia	102. Ovary position (D1)	Watson 1962 (KewBull)	102. Ovary position (D1): (0) superior				Generic description	Laetitia Carrive
Ericaceae	Andromeda polifolia	102. Ovary position (D1)	Flora of North America 2014 (website)	102. Ovary position (D1): (0) superior					Elisabeth Reyes
Primulaceae	Androsace maxima	102. Ovary position (D1)	Anderberg & Ståhl 1995 (CanJBot)	102. Ovary position (D1): (0) superior				in the identification key	Marion Chartier
Pentaphylacaceae	Anneslea fragrans	102. Ovary position (D1)	Flora of China 2014 (website)	102. Ovary position (D1): (2) half-inferior					Florian Jabbour
Ericaceae	Anomalanthus marlothii	102. Ovary position (D1)	Harvey et al 1859-1933 (book)	102. Ovary position (D1): (0) superior				Genus-level description	Laetitia Carrive
Primulaceae	Antistrophe glabra	102. Ovary position (D1)	Pandurangan 1997 (NordJBot)	102. Ovary position (D1): (0) superior					Florian Jabbour
Theaceae	Apterosperma oblata	102. Ovary position (D1)	Flora of China 2014 (website)	102. Ovary position (D1): (0) superior					Stefan Löfstrand
Ericaceae	Arbutus menziesii	102. Ovary position (D1)	Sargent 1892 (SilvNorthAm5)	102. Ovary position (D1): (0) superior					Marion Chartier
Pentaphylacaceae	Archboldiodendron calosericeum	102. Ovary position (D1)	Kobuski 1940 (JArnArbor)	102. Ovary position (D1): (0) superior					Florian Jabbour
Ericaceae	Arctostaphylos uva-ursi	102. Ovary position (D1)	Flora of North America 2014 (website)	102. Ovary position (D1): (0) superior					Elisabeth Reyes
Primulaceae	Ardisia acutata	102. Ovary position (D1)	Lundell 1979 (Wrightia)	102. Ovary position (D1): (0) superior					Florian Jabbour
Primulaceae	Ardisia calycosa	102. Ovary position (D1)	Pipoly & Ricketson 1999 (Sida)	102. Ovary position (D1): (0) superior				the fruit position is superior	Marion Chartier
Primulaceae	Ardisiandra primuloides	102. Ovary position (D1)	Hooker 1864 (JProcLinnSocBot)	102. Ovary position (D1): (0) superior					Florian Jabbour
Primulaceae	Ardisiandra wettsteinii	102. Ovary position (D1)	Taylor 1958 (FloraTropEAfrica163)	102. Ovary position (D1): (0) superior				in the identification key	Marion Chartier
Sapotaceae	Argania spinosa	102. Ovary position (D1)	Hooker 1854 (HookerJBotKewGardMisc)	102. Ovary position (D1): (0) superior					Marion Chartier
Lecythidaceae	Asteranthos brasiliensis	102. Ovary position (D1)	Appel 1996 (BJLS)	102. Ovary position (D1): (2) half-inferior					Maria von Balthazar
Sapotaceae	Aubregrinia taiensis	102. Ovary position (D1)	Pennington 1991 (book)	102. Ovary position (D1): (0) superior					Marion Chartier
Sapotaceae	Aulandra cauliflora	102. Ovary position (D1)	Pennington 1991 (book)	102. Ovary position (D1): (0) superior					Marion Chartier
Sapotaceae	Autranella congolensis	102. Ovary position (D1)	Pennington 1991 (book)	102. Ovary position (D1): (0) superior					Marion Chartier
Primulaceae	Badula fragilis	102. Ovary position (D1)	Jussieu 1789 (book)	102. Ovary position (D1): (0) superior					Florian Jabbour
Sapotaceae	Baillonella toxisperma	102. Ovary position (D1)	Pennington 1991 (book)	102. Ovary position (D1): (0) superior					Marion Chartier
Pentaphylacaceae	Balthasaria mannii	102. Ovary position (D1)	Hooker 1867 (book)	102. Ovary position (D1): (0) superior					Florian Jabbour
Lecythidaceae	Barringtonia asiatica	102. Ovary position (D1)	Flora of China 2013 (website)	102. Ovary position (D1): (1) inferior					Stefan Löfstrand
Lecythidaceae	Barringtonia racemosa	102. Ovary position (D1)	Tsou & Mori 2007 (AmJBot)	102. Ovary position (D1): (1) inferior					Maria von Balthazar
Sapotaceae	Beccariella sebertii	102. Ovary position (D1)	Aubréville 1967 (book)	102. Ovary position (D1): (0) superior					Marion Chartier
Ericaceae	Bejaria racemosa	102. Ovary position (D1)	Copeland 1943 (AmMidNat)	102. Ovary position (D1): (5) 1/4-inferior or less				superior ovary, but "ovary slightly embedded"	Marion Chartier
Diapensiaceae	Berneuxia thibetica	102. Ovary position (D1)	Flora of China 2014 (website)	102. Ovary position (D1): (0) superior					Stefan Löfstrand
Lecythidaceae	Bertholletia excelsa	102. Ovary position (D1)	Tsou 1994 (MemNYBotGard)	102. Ovary position (D1): (1) inferior					Maria von Balthazar
Primulaceae	Bonellia albiflora	102. Ovary position (D1)	Flora of North America 2014 (website)	102. Ovary position (D1): (0) superior					Florian Jabbour
Primulaceae	Bonellia albiflora	102. Ovary position (D1)	Flora of North America 2014 (website)	102. Ovary position (D1): (0) superior					Florian Jabbour
Polemoniaceae	Bonplandia geminiflora	102. Ovary position (D1)	Cavanilles 1800 (AnalesHistNat)	102. Ovary position (D1): (0) superior					Maria von Balthazar
Lecythidaceae	Brazzeia longipedicellata	102. Ovary position (D1)	Appel 1996 (BJLS)	102. Ovary position (D1): (0) superior					Maria von Balthazar
Sapotaceae	Breviea sericea	102. Ovary position (D1)	Pennington 1991 (book)	102. Ovary position (D1): (0) superior					Marion Chartier
Styracaceae	Bruinsmia styracoides	102. Ovary position (D1)	Perkins 1928 (book)	102. Ovary position (D1): (5) 1/4-inferior or less					Stefan Löfstrand
Primulaceae	Bryocarpum himalaicum	102. Ovary position (D1)	Flora of China 2014 (website)	102. Ovary position (D1): (0) superior					Elisabeth Reyes
Primulaceae	Bryocarpum himalaicum	102. Ovary position (D1)	Hooker 1857 (Hooker'sJBotKewGardMisc)	102. Ovary position (D1): (0) superior					Florian Jabbour
Sapotaceae	Burckella banikiensis	102. Ovary position (D1)	Pennington 1991 (book)	102. Ovary position (D1): (0) superior					Marion Chartier
Ericaceae	Calluna vulgaris	102. Ovary position (D1)	Flora of North America 2014 (website)	102. Ovary position (D1): (0) superior					Elisabeth Reyes
Theaceae	Camellia japonica	102. Ovary position (D1)	Melchior 1925 (book)	102. Ovary position (D1): (0) superior					Stefan Löfstrand
Theaceae	Camellia sinensis	102. Ovary position (D1)	Melchior 1925 (book)	102. Ovary position (D1): (0) superior					Jürg Schönenberger
Polemoniaceae	Cantua buxifolia	102. Ovary position (D1)	Dawson 1936 (AmJBot)	102. Ovary position (D1): (0) superior					Maria von Balthazar
Polemoniaceae	Cantua coerulea	102. Ovary position (D1)	Schönenberger 2009 (IJPS)	102. Ovary position (D1): (0) superior					Agnes Dellinger
Polemoniaceae	Cantua flexuosa	102. Ovary position (D1)	Schönenberger 2009 (IJPS)	102. Ovary position (D1): (0) superior					Agnes Dellinger
Sapotaceae	Capurodendron nodosum	102. Ovary position (D1)	Aubréville 1974 (book)	102. Ovary position (D1): (0) superior					Marion Chartier
Lecythidaceae	Careya arborea	102. Ovary position (D1)	Tsou 1994 (MemNYBotGard)	102. Ovary position (D1): (1) inferior					Maria von Balthazar
Lecythidaceae	Cariniana micrantha	102. Ovary position (D1)	Tsou 1994 (MemNYBotGard)	102. Ovary position (D1): (1) inferior					Maria von Balthazar
Ericaceae	Cassiope mertensiana	102. Ovary position (D1)	Small 1914 (NorthAmerFlora)	102. Ovary position (D1): (0) superior					Marion Chartier
Ericaceae	Ceratiola ericoides	102. Ovary position (D1)	Flora of North America 2014 (website)	102. Ovary position (D1): (0) superior					Elisabeth Reyes
Ericaceae	Chamaedaphne calyculata	102. Ovary position (D1)	Flora of China 2014 (website)	102. Ovary position (D1): (0) superior					Marion Chartier
Styracaceae	Changiostyrax dolichocarpus	102. Ovary position (D1)	Flora of China 2014 (website)	102. Ovary position (D1): (1) inferior					Stefan Löfstrand
Ericaceae	Chimaphila umbellata	102. Ovary position (D1)	Sturm et al 1901 (FloraDeutsch)	102. Ovary position (D1): (0) superior					Marion Chartier
Sapotaceae	Chromolucuma rubriflora	102. Ovary position (D1)	Pennington 1990 (FloraNeotropica)	102. Ovary position (D1): (0) superior					Marion Chartier
Sapotaceae	Chrysophyllum flexuosum	102. Ovary position (D1)	Pennington 1990 (FloraNeotropica)	102. Ovary position (D1): (0) superior					Marion Chartier
Lecythidaceae	Chydenanthus excelsus	102. Ovary position (D1)	Tsou 1994 (MemNYBotGard)	102. Ovary position (D1): (1) inferior					Maria von Balthazar
Primulaceae	Clavija eggersiana	102. Ovary position (D1)	Ståhl 1990 (FloraEcuador)	102. Ovary position (D1): (0) superior					Stefan Löfstrand
Actinidiaceae	Clematoclethra scandens	102. Ovary position (D1)	Flora of China 2014 (website)	102. Ovary position (D1): (0) superior					Stefan Löfstrand
Clethraceae	Clethra alnifolia	102. Ovary position (D1)	Kavaljian 1952 (BotGaz)	102. Ovary position (D1): (0) superior					Jürg Schönenberger
Clethraceae	Clethra arborea	102. Ovary position (D1)	Kavaljian 1952 (BotGaz)	102. Ovary position (D1): (0) superior					Stefan Löfstrand
Clethraceae	Clethra barbinervis	102. Ovary position (D1)	Flora of China 2014 (website)	102. Ovary position (D1): (0) superior					Stefan Löfstrand
Clethraceae	Clethra cubensis	102. Ovary position (D1)	Flora de la República de Cuba 1998-2013 (book)	102. Ovary position (D1): (0) superior					Stefan Löfstrand
Clethraceae	Clethra delavayi	102. Ovary position (D1)	Flora of China 2014 (website)	102. Ovary position (D1): (0) superior					Stefan Löfstrand
Clethraceae	Clethra fimbriata	102. Ovary position (D1)	Flora of Ecuador 146a - Clethraceae 1992 (book)	102. Ovary position (D1): (0) superior					Stefan Löfstrand
Clethraceae	Clethra mexicana	102. Ovary position (D1)	Calderón de Rzedowski & Rzedowski 2001 (book)	102. Ovary position (D1): (0) superior					Stefan Löfstrand
Clethraceae	Clethra revoluta	102. Ovary position (D1)	Flora of Ecuador 146a - Clethraceae 1992 (book)	102. Ovary position (D1): (0) superior					Stefan Löfstrand
[truncated: 14,383 more rows]

## Sheet: References
Citation	Type	Reference	URL
Actinidia callosa SL001 Stefan Löfstrand 2014 (personal observation)	personal observation	Alcohol collection SL001 of Actinidia callosa ( staminate flowers); University of Vienna; Department of Botany and Biodiversity Reseach; Division of Structural and Functional Botany; Rennweg 14; 1030 Wien, Austria
Actinidia kolomikta JS617 - Stefan Löfstrand 2014 (personal observation)	personal observation	Alcohol collection of staminate Actinidia kolomikta flowers; collection no JS617; University of Vienna, Department of Botany and Biodiversity Research; Division for Structural and Functional Botany; Rennweg 14; 1030 Wien, Austria
Aiken et al 2007 (website)	website	Aiken, S.G., Dallwitz, M.J., Consaul, L.L., McJannet, C.L., Boles, R.L., Argus, G.W., Gillett, J.M., Scott, P.J., Elven, R., LeBlanc, M.C., Gillespie, L.J., Brysting, A.K., Solstad, H., and Harris, J.G. 2007. Flora of the Canadian Arctic Archipelago: Desc	http://nature.ca/aaflora/data/index.htm
Airy Shaw 1951 (KewBull)	article	Airy Shaw HK. 1951. Coris (Primulaceae?) in Somaliland. Kew Bulletin. Vol. 6.
Almeda 1976 (Madroño)	article	Almeda FJr. (1976). A new species of Symplocos (Symplocaceae). Madroño. 23: 365-404.	http://herbarium.duke.edu/uploads/media_items/479-symplocos-austromexicana.original.pdf
Anderberg & Ståhl 1995 (CanJBot)	article	Anderberg, Arne A.; Ståhl, Bertil (1995): Phylogenetic interrelationships in the order Primulales, with special emphasis on the family circumscriptions. Canadian Journal of Botany 73: 1699-1730.
Anderberg and Stahl 1995 (CanJBot)	article	Anderberg AA, Stahl B. 1995. Phylogenetic interrelationships in the order Primulales, with special emphasis on the family circumscriptions. Canadian Journal of Botany 73: 1699–1730.
Anderberg et al 2007 (Willdenowia)	article	Anderberg AA, Manns U, Källersjö M. 2007. Phylogeny and floral evolution of the Lysimachieae (Ericales, Myrsinaceae): evidence from ndhF sequence data. Willenowia 37: 407-421.
Angiosperm Phylogeny Website 2014 (website)	website		http://www.mobot.org/MOBOT/research/APweb/welcome.html
Appel 1996 (BJLS)	article	Appel O 1996 Morphology and systematics of the Scytopetalaceae. Botanical Journal of the Linnean Society 121: 207-227.
Aranha Filho et al 2013 (KewBull)	article	Aranha Filho, J.L.M., P.W. Fritsch, F. Almeda, & A.B. Martins. Three new species of Symplocos sect. Hopea (Symplocaceae). Kew Bulletin 68: 625-633	http://link.springer.com/article/10.1007/s12225-013-9479-4/fulltext.html
Aubréville & Pellegrin 1934 (BullSocBotFrance)	article	Aubréville and Pellegrin, 1934. De quelques Sapotécées de la Côte d'Ivoire. Bulletin de la Société Botanique de France. 81 (LXXXI): 9/10, p.792
Aubréville 1961 (book)	book	Aubréville A. 1961. Flore du Gabon n°1. Famille des Sapotacées. Museum d'Histoires Naturelle, Paris. 162pp.
Aubréville 1963 (book)	book	Aubréville A. 1963. Flore du Cambodge, du Laos et du Vietnam. Fascicule 3: Sapotaceae. Museum National d'Histoire Naturelle, Paris. 105pp.
Aubréville 1967 (book)	book	Aubréville A. 1967. Flore de la Nouvelle Calédonie et dépendances. Fascicule 1: Sapotacées. Muséum National d'Histoire Naturelle, Paris. 167pp.
Aubréville 1974 (book)	book	A. Aubréville. Flore de Madagascar et des Comores: 164e famille - Sapotacées. Museum d'Histoire Naturelle, Paris. 127pp.	http://www.biodiversitylibrary.org/item/36318
Baillon & Faguet 1867-95 (book)	book	Baillon H, Faguet A. 1867-95. Histoire des plantes. Hachette, Paris, France. 13 volumes.
Baillon 1858 (book)	book	Baillon MH. 1858. Ètude générale du groupe des Euphorbiacées. Paris: V. Masson.	http://www.biodiversitylibrary.org/item/106467
Baldwin 2002 (book)	book	Baldwin BG, Boyd S, Ertter BJ, Patterson RW, Rosatti TJ, Wilken DH (eds). 2002. The Jepson Desert Manual, vascular plants of southeastern California. , Berkeley: University of California Press.
Bani-Aameur 2000 (ForestGenetics)	article	Phenological phases of Argania spinosa (L.) Skeels flowers Forest Genetics 7(4):329-334
Bannister 1966 (JEcol)	article	Bannister P. 1966. Erica Tetralix L. Journal of Ecology 54(3): 795-813.
Barker-Webb & Berthelot 1836-50 (book)	book	Barker-Webb MM P, Berthelot S. 1836-1850. Histoire Naturelle des Iles Canaries. Bureaux, Paris, France.
Bazarain Iturralde 2009 (Willdenowia)	article	Bazarain Iturralde R. 2009. New species of Cyrilla (Cyrillaceae) from Cuba. Willdenowia 39: 121-140.
Beddome 1869-1874 (book)	book	Diospyros ebenum Koenig ex Retz. ebony Beddome, R.H., The flora sylvatica of southern India, vol. 1: t. 65 (1869-1874) family: Ebenaceae 259134 ebenus,-a,-um 259134 ebenus,-a,-um Illustration contributed by the Missouri Botanical Garden, U.S.A.	http://plantillustrations.org/illustration.php?id_illustration=193100
Beddome 1871 (book)	book	Beddome R.H. 1871. The Flora Sylvatica for Southern India. Vol. 1
Bentham & Mueller 1863-1878 (book)	book	Bentham G, Mueller F von. 1863-1878. Flora australiensis: a description of the plants of the Australian territory. London: L. Reeve and co.	http://www.biodiversitylibrary.org/bibliography/16515
Berneuxia thibetica JS797 - Löfstrand 2014 (personal observation)	personal observation	EtOH coll. JS797 (flower buds of Berneuxia thibetica); University of Vienna, Deparment of Botany and Biodiversity Research, Division of Structural and Functional Botany; Rennweg 14, 1030 Wien, Austria.
Berry et al 2005 (book)	book	Berry PE, Yatskievych K, Holst BK, eds. 2005. Flora of the Venezuelan Guayana. 9. Rutaceae-Zygophyllaceae. St. Louis: Missouri Botanical Garden Press.
Bhatnagar & Gupta 1970 (BotNotiser)	article	Bhatnagar SP, Gupta M. 1970. Morphology and Embryology of Mimusops elengi L.. Bot. Notiser 123: 455-473.
Boutique 1971 (FloreCongo)	article	Boutique R. Primulaceae. In Flore du Congo du Rwanda et du Burundi. Jardin Botanique National de Belgique, Bruxelles, Belgique. (J. Goemaere, Imprimeur du Roi, rue de la Limiet 21, Bruxelles) (Secrétaire de rédaction: P. Bamps, no editor's name…)
Brand 1901 (book)	book	Brand, A. (1901) Symplocaceae in Das Pflanzenreich. Regni vegetabilis conspectus IV. 242. Ed. Engler, A. Verlag von Wilhelm Engelmann. Leipzig.
Brand 1907 (book)	book	Brand A. 1907. Polemoniaceae. In: Engler A, ed. Das Pflanzenreich IV. Leipzig: Engelmann.
Brown 1935 (TransProcBotSocEdinburgh)	article	Brown EGS. 1935. The floral mechanism of Saurauia subspinosa. Transactions and Proceedings of the Botanical Society of Edinburgh 31: 485-497.
Bruinsmia styracoides JS553 - Löfstrand 2014 (personal observation)	personal observation	EtOH coll. JS553 (flowers of Bruinsmia styracoides); University of Vienna, Department of Botany and Biodiversity Research, Division of Structural and Functional Botany; Rennweg 14, 1030 Wien, Austria.
Brundell 1975 (NZJBot)	article	Brundell DJ. 1975. Flower development of the Chinese Gooseberry (Actinidia chinensis Planch.). New Zealand Journal of Botany 13: 485-496
Burd 1999 (BiolJLinnSoc)	article	Burd M. 1999. Flower number and floral components in ten angiosperm species: an examination of assumptions about trade-offs in reproductive evolution. Biological Journal of the Linnean Society 68: 579-592.
Calderón de Rzedowski & Rzedowski 2001 (book)	book	Calderón de Rzedowski G, Rzedowski J. 2001. Flora fanerogámica del Valle de México. Pátzcuaro, Michoacán: Instituto de Ecología, A.C., Centro Regional del Bajío.	http://www.biodiversidad.gob.mx/publicaciones/librosDig/pdf/Flora_del_Valle_de_Mx1.pdf
Calphotos 2014 (website)	website	http://calphotos.berkeley.edu/
Cane and Schiffhauer 2003 (AmJBot)	article	Cane JH and Schiffhauer D 2003. Dose-response relationships between pollination and fruiting refine pollinator comparisons for cranberry (Vaccinium macrocarpon [Ericaceae]). American Journal of Botany 90(10): 1425-1432.
Caris & Smets 2004 (AmJBot)	article	Caris PL, Smets EF. 2004: A floral ontogenetic study on the sister group relationship between the genus Samolus (Primulaceae) and the Theophrastaceae. Am J Bot. 91(5):627-43.
Caris 2013 (book)	book	Caris P. 2013. Bloemontogenetische patronen in de Ericales sensu lato. PhD thesis, KU Leuven.
Caris et al 2000 (AnnBot)	article	Caris P, Ronse de Craene LP, Smets E, Clinckemaillie D. 2000. Floral Development of Three Maesa Species, with Special Emphasis on the Position of the Genus within Primulales. Annals of Botany 86: 87-97.
Caris et al 2001 (article)	article	Poster Wien 2001 Floral ontogenetic studiesin the former Ebenales Caris Pieter, Vrijdaghs Alex and Smets Erik Laboratory of Plant Systematics, Institute of Botany and Microbiology, KU Leuven, Belgium
Caris et al 2006 (AmJBot)	article	Caris PL, Geuten KP, Janssens SB, Smets EF. 2006. Floral development in three species of Impatiens (Balsaminaceae). American Journal of Botany 93: 1-14.
Cavanilles 1800 (AnalesHistNat)	article	Cavanilles DAJ Descripcion del genero Bonplandia, y de otras plantas. Anales Hist. Nat. 2: 132 1800.
Chang 1954 (ActaPhytotaxSinica)	article	Chang Hung-Ta, 1954, Eurya of the Chinese Fa. Acta Phytotaxonomica Sinica, 3 (1): 1-59
Chartier M. 2015 (personal observation)	personal observation	alcohol collection Botanical Garden of Vienna JS731
Cheek et al 2002 (KewBull)	article	Cheek M, Gosline G, Csiba L. 2002. A New Species of Rhaptopetalum (Scytopetalaceae) from Western Cameroon. Kew Bulletin 57: 661-667.
Cheeseman 1906 (book)	book	Cheeseman TF. 1906. Manual of the New Zealand flora. J Mackay, Gouvernment printer, Wellington, New Zealand.
Cheeseman et al 1914 (book)	book	Cheeseman TF, Hemsley WB and Smith M. 1914. Illustrations of the New Zealand flora. J Mackay, Gouvernment printer, Wellington, New Zealand.
Clarke 1882 (FlorBritIndiVacciniaceae)	article	Clarke CB, 1882. Vacciniaceae. In Flora of British India vol. III, Caprifoliaceae to Apocynaceae, Ed: Hooker JD. Reeve L & Co., London, UK. P442-455
Claßen-Bockhoff & Bull-Hereñu 2013 (AnnBot)	article	Claßen-Bockhoff R and Bull-Herenu K 2013 Towards an ontogenetic understanding of inflorescence diversity. Annals of Botany 112: 1523-1542	http://aob.oxfordjournals.org/content/112/8/1523.full.pdf?etoc
Clematoclethra scandens SL002 - Stefan Löfstrand 2014 (personal observation)	personal observation	Alcohol collection of Clematoclethra scandes; coll no SL002; University of Vienna, Department of Botany and Biodiversity Reseach, Division of Structural and Functional Botany; Rennweg 14, 1030 Wien, Austria
Coker & Coker 1973 (Jecol)	article	Coker PD, Coker AM. 1973. Phyllodoce Caerulea (L.) Bab. Journal of Ecology 61(3): 901-913.
Conran 2003 (Kubitzki)	article	Conran JG. 2003. Roridulaceae. In: Kubitzki K, ed. The families and genera of vascular plants V. Berlin: Springer, 339-342.
Coode 1979 (KewBull)	article	Coode M.J.E. 1979. Notes on Myrsinaceae in the Mascarene Islands. Kew Bulletin, 34(2): 413-416.
Copeland 1943 (AmMidNat)	article	Copeland HF. 1943. A study, anatomical and taxonomic, of the genera of Rhododendroideae. The American Midland Naturalist 30(3): 533-625.
Copeland 1953 (Phytomorphology)	article	Copeland HF. 1953. Observations on the Cyrillaceae particularly on the reproductive structures of the North American species. Phytomorphology 3: 405-411.
Cordyloblaste pendula JS559 - Löfstrand 2014 (personal observation)	personal observation	EtOH coll. JS559 (flower buds ofCordyloblaste pendula). University of Vienna, Department of Botany and Biodiversity Research, Division of Structural and Functional Botany; Rennweg 14, 1030 Wien, Austria.
Corner 1976 (book)	book	Corner EJH. 1976. The seeds of dicotyledons. Cambridge: Cambridge University Press.
Coville 1901 (ProcWAcSc)	article	Coville FV. 1901. Papers from eht Harriman Alaska Expedition. XXVI. Harrimanella, a new genus of heathers. Proceedings of the Washington Academy of Sciences 3:569-576.
Cuong et al 2007 (Blumea)	article	Cuong, N. M., D. D. Soejarto, & J. Li (2007) A taxonomic revision of Actinidiaceae of Vietnam. Blumea 52: 209-243
Curtis 1835 (CurtisBotMag)	article	Curtis S, Hooker WJ. 1835. Curtis's Botanical Magazine Vol. 62, pl. 3374-3457.
Darlingtonia californica SL005 - Löfstrand 2014 (personal observation)	personal observation	EtOH coll. SL005 of Darlingtonia californica flowers; University of Vienna, Department of Botany and Biodiversity Research, Division of Structural and Functional Botany; Rennweg 14, 1030 Wien, Austria
Dawson 1936 (AmJBot)	article	Dawson ML. 1936. The Floral Morphology of the Polemoniaceae. American Journal of Botany 23: 501–511.
de Candolle 1844 (book)	book	Prodromus stystematis naturalis regni vegetabilis 8
de Roon & Dressler 1997 (BotJahrb)	article	de Roon AC, Dressler S. 1997 New taxa of Norantea Aubl. s.l. (Marcgraviaceae) from Central America and adjecent South America. Botanische Jahrbücher für Systematik 119: 327-335.
de Roon 1970 (AMBG)	article	de Roon AC 1970 Marcgraviaceae in Flora of Panama (ed Woodson Jr RE, Schery RW & coll), Part VI. Ann Missouri Bot Gard 57: 29-50.
Diapensia lapponica JS744 - Löfstrand 2014 (personal observation)	personal observation	EtOH coll. JS744 (flowers of Diapensia lapponica); University of Vienna, Department of Botany and Biodiversity Research, Division of Structural and Functinoal Botany; Rennweg 14, 1030 Wien, Austria.
Dickison 1993 (BJLS)	article	Dickison WC. 1993. Floral anatomy of the Styracaceae, including observations on intra-ovarian trichomes. Botanical Journal of the Linnean Society 112: 223-255.
Diels 1930 (EnglerPrantl)	article	Diels L. 1930. Roridulaceae. In: Engler A, Prantl K, eds. Die natürlichen Pflanzenfamilien 2nd. 18a. Leipzig: Engelmann, 346-348.
Douglas 1936 (AmJBot)	article	Douglas, G.E. 1936: Studies in the vascular anatomy of the Primulaceae. American Journal of Botany 23, 3, 199-212.
Dute et al 2004 (SoutheasternNat)	article	Dute RR, Folkerts DR, Watkins JE, Saxon ME, Boyd RS. 2004. Floral anatomy and pollination biology of Cyrilla racemiflora (Cyrillaceae). Southeastern Naturalist 3: 309-326.
Elisens et al 2013 (website)	website	Elisens WJ, Whetstone RD, Wunderlin RP. 2013 (online). Sapotaceae in: Floral of North America Vol. 8: 232, 234, 235. ???? Elisens, W.J., Whetstone, R.D. and R.P. Wunderlin. 2009. Sapotaceae. In Flora of North America Editorial Committee. Flora of Nor
Encyclopedia of Life 2014 (website)	website		http://eol.org/
Engler 1897 (EnglerPrantl)	article	Engler A. 1897. Sapotaceae. In: Engler A, Prantl K, eds. Die natürlichen Pflanzenfamilien IV/1: Leipzig: Engelmann, 126–180.
Engler 1900-1968 (book)	book	Engler A. 1900-1968. Das Pflanzenreich: regni vegetablilis conspectus. Leipzig: W. Engelmann.
Engler 1902 (book)	book	Engler H.G.A. 1902.Myrsinaceae. Das Pflanzenreich 236 (Heft 9).
Engler 1904 (book)	book	Engler, H.G.A., Monographien afrikanischer Pflanzen-Familien und -Gattungen, vol. 8 (1904). Verlag von Wilhelm Engelmann (Wilhelm Engelmann editions), Leipzig, Germany.
Engler 1909 (BotJahrb)	article	Engler A 1909 Scytopetalaceae africanae II. Botanische Jahrbücher für Systematik 43: 373-377.
Engler 1921 (article)	article	Engler A 1921 Scytopetalaceae. In: Engler A, Drude O eds. Die Vegetation der Erde. IX Die Pflanzenwelt Afrikas insbesondere seiner tropischen Gebiete. Vol 3(2). Leipzig, Engelmann, p. 470-475.
Erbar 1986 (BotJahrb)	article	Erbar, C. (1986) Untersuchungen zur Entwicklung der spiraligen Blüte von Stewartia pseudocamellia (Theaceae). Botanische Jahrbücher für Systematik. 106: 391-407
[truncated: 310 more rows]
